# Supplementary material for: The changing meaning of “no” in Canadian sex work
Source: PLoS One. 2024 Apr 4;19(4):e0301600. doi: 10.1371/journal.pone.0301600 (PMC10994304; doi:10.1371/journal.pone.0301600)
Supplement: S1 File — https://osf.io/7s69q. (ZIP) [file pone.0301600.s003.zip]

Archive with 1 entries (1 files):
- no-20240128.mysql
