# Supplementary material for: The changing meaning of “no” in Canadian sex work
Source: PLoS One. 2024 Apr 4;19(4):e0301600. doi: 10.1371/journal.pone.0301600 (PMC10994304; doi:10.1371/journal.pone.0301600)
Supplement: S2 File — https://osf.io/k85pf. (ZIP) [file pone.0301600.s004.zip]

Archive with 317 entries (306 files):
- themes/
- themes/sql_report.csv
- themes/topbigrams.qdpx
- themes/sql_report.mysql
- themes/sql_report.mysql.log
- themes/topbigrams_BKUP_20230115_05.qda/
- themes/topbigrams_BKUP_20230115_05.qda/video/
- themes/topbigrams_BKUP_20230115_05.qda/images/
- themes/topbigrams_BKUP_20230115_05.qda/audio/
- themes/topbigrams_BKUP_20230115_05.qda/data.qda
- themes/topbigrams_BKUP_20230115_05.qda/documents/
- themes/topbigrams.qda/
- themes/topbigrams.qda/video/
- themes/topbigrams.qda/images/
- themes/topbigrams.qda/audio/
- themes/topbigrams.qda/data.qda
- themes/topbigrams.qda/documents/
- themes/topbigrams.qda/documents/pp2021-0060.txt
- themes/topbigrams.qda/documents/pp2007-0001.txt
- themes/topbigrams.qda/documents/ppall-0078.txt
- themes/topbigrams.qda/documents/pp2021-0081.txt
- themes/topbigrams.qda/documents/pp2007-0071.txt
- themes/topbigrams.qda/documents/ppall-0080.txt
- themes/topbigrams.qda/documents/ppall-0049.txt
- themes/topbigrams.qda/documents/pp2007-0099.txt
- themes/topbigrams.qda/documents/pp2021-0078.txt
- themes/topbigrams.qda/documents/pp2021-0083.txt
- themes/topbigrams.qda/documents/ppall-0046.txt
- themes/topbigrams.qda/documents/pp2007-0090.txt
- themes/topbigrams.qda/documents/ppall-0066.txt
- themes/topbigrams.qda/documents/pp2007-0033.txt
- themes/topbigrams.qda/documents/ppall-0024.txt
- themes/topbigrams.qda/documents/ppall-0064.txt
- themes/topbigrams.qda/documents/pp2007-0093.txt
- themes/topbigrams.qda/documents/ppall-0003.txt
- themes/topbigrams.qda/documents/pp2007-0002.txt
- themes/topbigrams.qda/documents/ppall-0040.txt
- themes/topbigrams.qda/documents/pp2007-0030.txt
- themes/topbigrams.qda/documents/pp2021-0091.txt
- themes/topbigrams.qda/documents/pp2007-0061.txt
- themes/topbigrams.qda/documents/pp2021-0066.txt
- themes/topbigrams.qda/documents/pp2007-0073.txt
- themes/topbigrams.qda/documents/pp2021-0073.txt
- themes/topbigrams.qda/documents/pp2007-0096.txt
- themes/topbigrams.qda/documents/ppall-0035.txt
- themes/topbigrams.qda/documents/pp2021-0033.txt
- themes/topbigrams.qda/documents/pp2021-0028.txt
- themes/topbigrams.qda/documents/ppall-0092.txt
- themes/topbigrams.qda/documents/pp2007-0064.txt
- themes/topbigrams.qda/documents/pp2021-0059.txt
- themes/topbigrams.qda/documents/pp2007-0019.txt
- themes/topbigrams.qda/documents/pp2007-0092.txt
- themes/topbigrams.qda/documents/pp2007-0025.txt
- themes/topbigrams.qda/documents/pp2021-0025.txt
- themes/topbigrams.qda/documents/ppall-0001.txt
- themes/topbigrams.qda/documents/pp2007-0056.txt
- themes/topbigrams.qda/documents/pp2007-0021.txt
- themes/topbigrams.qda/documents/pp2021-0015.txt
- themes/topbigrams.qda/documents/pp2007-0068.txt
- themes/topbigrams.qda/documents/ppall-0025.txt
- themes/topbigrams.qda/documents/ppall-0007.txt
- themes/topbigrams.qda/documents/ppall-0069.txt
- themes/topbigrams.qda/documents/ppall-0090.txt
- themes/topbigrams.qda/documents/ppall-0099.txt
- themes/topbigrams.qda/documents/pp2007-0057.txt
- themes/topbigrams.qda/documents/ppall-0085.txt
- themes/topbigrams.qda/documents/pp2007-0070.txt
- themes/topbigrams.qda/documents/pp2021-0099.txt
- themes/topbigrams.qda/documents/pp2021-0044.txt
- themes/topbigrams.qda/documents/pp2021-0079.txt
- themes/topbigrams.qda/documents/pp2007-0017.txt
- themes/topbigrams.qda/documents/pp2021-0001.txt
- themes/topbigrams.qda/documents/pp2021-0024.txt
- themes/topbigrams.qda/documents/ppall-0079.txt
- themes/topbigrams.qda/documents/ppall-0011.txt
- themes/topbigrams.qda/documents/pp2021-0071.txt
- themes/topbigrams.qda/documents/pp2021-0077.txt
- themes/topbigrams.qda/documents/pp2007-0013.txt
- themes/topbigrams.qda/documents/pp2021-0082.txt
- themes/topbigrams.qda/documents/pp2021-0011.txt
- themes/topbigrams.qda/documents/pp2021-0056.txt
- themes/topbigrams.qda/documents/pp2007-0072.txt
- themes/topbigrams.qda/documents/pp2021-0020.txt
- themes/topbigrams.qda/documents/ppall-0042.txt
- themes/topbigrams.qda/documents/pp2021-0052.txt
- themes/topbigrams.qda/documents/ppall-0041.txt
- themes/topbigrams.qda/documents/ppall-0023.txt
- themes/topbigrams.qda/documents/pp2021-0088.txt
- themes/topbigrams.qda/documents/pp2021-0075.txt
- themes/topbigrams.qda/documents/pp2021-0062.txt
- themes/topbigrams.qda/documents/pp2007-0031.txt
- themes/topbigrams.qda/documents/ppall-0061.txt
- themes/topbigrams.qda/documents/pp2021-0057.txt
- themes/topbigrams.qda/documents/ppall-0010.txt
- themes/topbigrams.qda/documents/pp2021-0065.txt
- themes/topbigrams.qda/documents/ppall-0063.txt
- themes/topbigrams.qda/documents/pp2007-0042.txt
- themes/topbigrams.qda/documents/pp2021-0064.txt
- themes/topbigrams.qda/documents/pp2021-0010.txt
- themes/topbigrams.qda/documents/pp2021-0008.txt
- themes/topbigrams.qda/documents/pp2007-0074.txt
- themes/topbigrams.qda/documents/ppall-0076.txt
- themes/topbigrams.qda/documents/pp2007-0053.txt
- themes/topbigrams.qda/documents/pp2007-0035.txt
- themes/topbigrams.qda/documents/pp2021-0094.txt
- themes/topbigrams.qda/documents/pp2007-0049.txt
- themes/topbigrams.qda/documents/pp2021-0032.txt
- themes/topbigrams.qda/documents/pp2007-0004.txt
- themes/topbigrams.qda/documents/pp2007-0015.txt
- themes/topbigrams.qda/documents/pp2021-0017.txt
- themes/topbigrams.qda/documents/pp2021-0068.txt
- themes/topbigrams.qda/documents/ppall-0018.txt
- themes/topbigrams.qda/documents/pp2007-0052.txt
- themes/topbigrams.qda/documents/ppall-0009.txt
- themes/topbigrams.qda/documents/pp2021-0002.txt
- themes/topbigrams.qda/documents/ppall-0070.txt
- themes/topbigrams.qda/documents/pp2007-0005.txt
- themes/topbigrams.qda/documents/pp2007-0027.txt
- themes/topbigrams.qda/documents/ppall-0015.txt
- themes/topbigrams.qda/documents/ppall-0020.txt
- themes/topbigrams.qda/documents/ppall-0072.txt
- themes/topbigrams.qda/documents/pp2021-0014.txt
- themes/topbigrams.qda/documents/pp2007-0094.txt
- themes/topbigrams.qda/documents/pp2007-0088.txt
- themes/topbigrams.qda/documents/pp2021-0050.txt
- themes/topbigrams.qda/documents/pp2021-0080.txt
- themes/topbigrams.qda/documents/pp2021-0046.txt
- themes/topbigrams.qda/documents/pp2007-0038.txt
- themes/topbigrams.qda/documents/ppall-0033.txt
- themes/topbigrams.qda/documents/pp2007-0007.txt
- themes/topbigrams.qda/documents/pp2021-0026.txt
- themes/topbigrams.qda/documents/pp2021-0018.txt
- themes/topbigrams.qda/documents/pp2007-0029.txt
- themes/topbigrams.qda/documents/ppall-0029.txt
- themes/topbigrams.qda/documents/ppall-0074.txt
- themes/topbigrams.qda/documents/ppall-0022.txt
- themes/topbigrams.qda/documents/pp2007-0054.txt
- themes/topbigrams.qda/documents/pp2007-0067.txt
- themes/topbigrams.qda/documents/pp2021-0074.txt
- themes/topbigrams.qda/documents/pp2007-0008.txt
- themes/topbigrams.qda/documents/ppall-0059.txt
- themes/topbigrams.qda/documents/ppall-0088.txt
- themes/topbigrams.qda/documents/pp2007-0082.txt
- themes/topbigrams.qda/documents/pp2021-0019.txt
- themes/topbigrams.qda/documents/pp2021-0067.txt
- themes/topbigrams.qda/documents/pp2021-0069.txt
- themes/topbigrams.qda/documents/ppall-0056.txt
- themes/topbigrams.qda/documents/pp2007-0058.txt
- themes/topbigrams.qda/documents/ppall-0095.txt
- themes/topbigrams.qda/documents/pp2007-0055.txt
- themes/topbigrams.qda/documents/pp2021-0021.txt
- themes/topbigrams.qda/documents/ppall-0062.txt
- themes/topbigrams.qda/documents/pp2007-0060.txt
- themes/topbigrams.qda/documents/ppall-0060.txt
- themes/topbigrams.qda/documents/ppall-0084.txt
- themes/topbigrams.qda/documents/ppall-0071.txt
- themes/topbigrams.qda/documents/pp2007-0011.txt
- themes/topbigrams.qda/documents/ppall-0051.txt
- themes/topbigrams.qda/documents/pp2021-0039.txt
- themes/topbigrams.qda/documents/ppall-0002.txt
- themes/topbigrams.qda/documents/pp2021-0042.txt
- themes/topbigrams.qda/documents/pp2007-0020.txt
- themes/topbigrams.qda/documents/ppall-0048.txt
- themes/topbigrams.qda/documents/ppall-0093.txt
- themes/topbigrams.qda/documents/pp2021-0031.txt
- themes/topbigrams.qda/documents/pp2021-0043.txt
- themes/topbigrams.qda/documents/pp2021-0076.txt
- themes/topbigrams.qda/documents/pp2021-0038.txt
- themes/topbigrams.qda/documents/pp2007-0063.txt
- themes/topbigrams.qda/documents/pp2007-0006.txt
- themes/topbigrams.qda/documents/pp2007-0009.txt
- themes/topbigrams.qda/documents/ppall-0014.txt
- themes/topbigrams.qda/documents/ppall-0052.txt
- themes/topbigrams.qda/documents/ppall-0038.txt
- themes/topbigrams.qda/documents/pp2021-0051.txt
- themes/topbigrams.qda/documents/ppall-0065.txt
- themes/topbigrams.qda/documents/pp2021-0016.txt
- themes/topbigrams.qda/documents/pp2007-0080.txt
- themes/topbigrams.qda/documents/pp2007-0034.txt
- themes/topbigrams.qda/documents/ppall-0068.txt
- themes/topbigrams.qda/documents/pp2007-0079.txt
- themes/topbigrams.qda/documents/pp2021-0012.txt
- themes/topbigrams.qda/documents/pp2021-0090.txt
- themes/topbigrams.qda/documents/pp2021-0003.txt
- themes/topbigrams.qda/documents/pp2021-0035.txt
- themes/topbigrams.qda/documents/pp2007-0091.txt
- themes/topbigrams.qda/documents/pp2021-0086.txt
- themes/topbigrams.qda/documents/ppall-0028.txt
- themes/topbigrams.qda/documents/pp2021-0095.txt
- themes/topbigrams.qda/documents/pp2021-0070.txt
- themes/topbigrams.qda/documents/ppall-0045.txt
- themes/topbigrams.qda/documents/pp2007-0037.txt
- themes/topbigrams.qda/documents/pp2021-0030.txt
- themes/topbigrams.qda/documents/pp2021-0034.txt
- themes/topbigrams.qda/documents/ppall-0021.txt
- themes/topbigrams.qda/documents/ppall-0037.txt
- themes/topbigrams.qda/documents/pp2021-0040.txt
- themes/topbigrams.qda/documents/pp2007-0078.txt
- themes/topbigrams.qda/documents/ppall-0039.txt
- themes/topbigrams.qda/documents/pp2021-0005.txt
- themes/topbigrams.qda/documents/ppall-0083.txt
- themes/topbigrams.qda/documents/pp2007-0083.txt
- themes/topbigrams.qda/documents/ppall-0006.txt
- themes/topbigrams.qda/documents/pp2007-0045.txt
- themes/topbigrams.qda/documents/pp2007-0062.txt
- themes/topbigrams.qda/documents/pp2007-0097.txt
- themes/topbigrams.qda/documents/ppall-0030.txt
- themes/topbigrams.qda/documents/ppall-0050.txt
- themes/topbigrams.qda/documents/pp2007-0043.txt
- themes/topbigrams.qda/documents/pp2007-0059.txt
- themes/topbigrams.qda/documents/pp2007-0016.txt
- themes/topbigrams.qda/documents/ppall-0004.txt
- themes/topbigrams.qda/documents/ppall-0013.txt
- themes/topbigrams.qda/documents/ppall-0017.txt
- themes/topbigrams.qda/documents/pp2007-0003.txt
- themes/topbigrams.qda/documents/pp2021-0006.txt
- themes/topbigrams.qda/documents/pp2021-0058.txt
- themes/topbigrams.qda/documents/ppall-0097.txt
- themes/topbigrams.qda/documents/ppall-0098.txt
- themes/topbigrams.qda/documents/pp2007-0044.txt
- themes/topbigrams.qda/documents/pp2007-0065.txt
- themes/topbigrams.qda/documents/pp2021-0063.txt
- themes/topbigrams.qda/documents/pp2021-0045.txt
- themes/topbigrams.qda/documents/pp2021-0007.txt
- themes/topbigrams.qda/documents/ppall-0047.txt
- themes/topbigrams.qda/documents/ppall-0058.txt
- themes/topbigrams.qda/documents/pp2021-0092.txt
- themes/topbigrams.qda/documents/pp2007-0084.txt
- themes/topbigrams.qda/documents/ppall-0032.txt
- themes/topbigrams.qda/documents/pp2021-0097.txt
- themes/topbigrams.qda/documents/pp2021-0048.txt
- themes/topbigrams.qda/documents/pp2021-0027.txt
- themes/topbigrams.qda/documents/ppall-0036.txt
- themes/topbigrams.qda/documents/pp2021-0049.txt
- themes/topbigrams.qda/documents/ppall-0067.txt
- themes/topbigrams.qda/documents/pp2007-0095.txt
- themes/topbigrams.qda/documents/pp2021-0061.txt
- themes/topbigrams.qda/documents/ppall-0005.txt
- themes/topbigrams.qda/documents/pp2021-0029.txt
- themes/topbigrams.qda/documents/pp2007-0032.txt
- themes/topbigrams.qda/documents/pp2007-0022.txt
- themes/topbigrams.qda/documents/pp2007-0085.txt
- themes/topbigrams.qda/documents/pp2021-0013.txt
- themes/topbigrams.qda/documents/ppall-0089.txt
- themes/topbigrams.qda/documents/pp2021-0089.txt
- themes/topbigrams.qda/documents/pp2007-0024.txt
- themes/topbigrams.qda/documents/pp2007-0051.txt
- themes/topbigrams.qda/documents/ppall-0057.txt
- themes/topbigrams.qda/documents/pp2007-0036.txt
- themes/topbigrams.qda/documents/pp2021-0087.txt
- themes/topbigrams.qda/documents/pp2007-0018.txt
- themes/topbigrams.qda/documents/ppall-0026.txt
- themes/topbigrams.qda/documents/pp2007-0028.txt
- themes/topbigrams.qda/documents/ppall-0053.txt
- themes/topbigrams.qda/documents/pp2007-0075.txt
- themes/topbigrams.qda/documents/ppall-0094.txt
- themes/topbigrams.qda/documents/ppall-0031.txt
- themes/topbigrams.qda/documents/pp2021-0055.txt
- themes/topbigrams.qda/documents/pp2021-0054.txt
- themes/topbigrams.qda/documents/pp2007-0066.txt
- themes/topbigrams.qda/documents/pp2021-0041.txt
- themes/topbigrams.qda/documents/ppall-0027.txt
- themes/topbigrams.qda/documents/pp2007-0098.txt
- themes/topbigrams.qda/documents/pp2007-0046.txt
- themes/topbigrams.qda/documents/ppall-0086.txt
- themes/topbigrams.qda/documents/ppall-0008.txt
- themes/topbigrams.qda/documents/ppall-0096.txt
- themes/topbigrams.qda/documents/pp2021-0022.txt
- themes/topbigrams.qda/documents/ppall-0077.txt
- themes/topbigrams.qda/documents/pp2007-0087.txt
- themes/topbigrams.qda/documents/pp2021-0100.txt
- themes/topbigrams.qda/documents/pp2007-0041.txt
- themes/topbigrams.qda/documents/pp2021-0004.txt
- themes/topbigrams.qda/documents/ppall-0043.txt
- themes/topbigrams.qda/documents/pp2007-0081.txt
- themes/topbigrams.qda/documents/ppall-0016.txt
- themes/topbigrams.qda/documents/pp2021-0072.txt
- themes/topbigrams.qda/documents/ppall-0087.txt
- themes/topbigrams.qda/documents/ppall-0073.txt
- themes/topbigrams.qda/documents/pp2021-0037.txt
- themes/topbigrams.qda/documents/ppall-0091.txt
- themes/topbigrams.qda/documents/ppall-0081.txt
- themes/topbigrams.qda/documents/pp2007-0040.txt
- themes/topbigrams.qda/documents/ppall-0082.txt
- themes/topbigrams.qda/documents/pp2007-0014.txt
- themes/topbigrams.qda/documents/pp2021-0036.txt
- themes/topbigrams.qda/documents/ppall-0054.txt
- themes/topbigrams.qda/documents/pp2021-0098.txt
- themes/topbigrams.qda/documents/pp2007-0086.txt
- themes/topbigrams.qda/documents/pp2007-0050.txt
- themes/topbigrams.qda/documents/pp2007-0069.txt
- themes/topbigrams.qda/documents/pp2021-0023.txt
- themes/topbigrams.qda/documents/pp2021-0047.txt
- themes/topbigrams.qda/documents/ppall-0075.txt
- themes/topbigrams.qda/documents/pp2007-0077.txt
- themes/topbigrams.qda/documents/ppall-0055.txt
- themes/topbigrams.qda/documents/pp2021-0009.txt
- themes/topbigrams.qda/documents/pp2007-0012.txt
- themes/topbigrams.qda/documents/pp2021-0093.txt
- themes/topbigrams.qda/documents/pp2007-0076.txt
[truncated: 17 more entries]
