# Supplementary material for: The changing meaning of “no” in Canadian sex work
Source: PLoS One. 2024 Apr 4;19(4):e0301600. doi: 10.1371/journal.pone.0301600 (PMC10994304; doi:10.1371/journal.pone.0301600)
Supplement: S2 File — https://osf.io/k85pf. (ZIP) [file pone.0301600.s004.zip › themes/sql_report.csv]

codename	fid	name	pos0	pos1	seltext
communication	1	pp2007-0001.txt	377	387	no blocked
communication	2	pp2007-0002.txt	378	387	no emails
communication	3	pp2007-0003.txt	377	384	no text
communication	4	pp2007-0004.txt	378	388	no private
peace of mind	5	pp2007-0005.txt	227	237	no further
communication	6	pp2007-0006.txt	378	386	no block
peace of mind	7	pp2007-0007.txt	376	383	no rush
communication	8	pp2007-0008.txt	379	387	no email
communication	9	pp2007-0009.txt	378	382	no e
communication	10	pp2007-0010.txt	380	388	no texts
client behavior	11	pp2007-0011.txt	378	386	no games
peace of mind	12	pp2007-0012.txt	381	389	no other
peace of mind	13	pp2007-0013.txt	387	393	no one
peace of mind	14	pp2007-0014.txt	386	393	no more
communication	15	pp2007-0015.txt	380	386	no txt
peace of mind	16	pp2007-0016.txt	378	386	no drama
unknown	17	pp2007-0017.txt	380	387	no need
communication	18	pp2007-0018.txt	380	393	no restricted
service restrictions	19	pp2007-0019.txt	381	389	no greek
unknown	20	pp2007-0020.txt	379	383	no b
client behavior	21	pp2007-0021.txt	381	388	no time
unknown	22	pp2007-0022.txt	382	388	no _N_
unknown	23	pp2007-0023.txt	377	386	no matter
peace of mind	24	pp2007-0024.txt	374	392	no disappointments
peace of mind	25	pp2007-0025.txt	378	387	no hidden
no pictures	26	pp2007-0026.txt	379	386	no pics
client behavior	27	pp2007-0027.txt	377	382	no bs
peace of mind	27	pp2007-0027.txt	377	382	no bs
peace of mind	28	pp2007-0028.txt	380	390	no worries
peace of mind	29	pp2007-0029.txt	383	393	no strings
peace of mind	30	pp2007-0030.txt	375	385	no rushing
unknown	31	pp2007-0031.txt	384	393	no longer
peace of mind	32	pp2007-0032.txt	377	388	no attitude
service restrictions	33	pp2007-0033.txt	381	386	no bb
peace of mind	34	pp2007-0034.txt	382	392	no problem
service restrictions	35	pp2007-0035.txt	377	383	no gfe
client behavior	36	pp2007-0036.txt	378	386	no drugs
peace of mind	37	pp2007-0037.txt	378	387	no rushed
communication	38	pp2007-0038.txt	340	349	no answer
communication	39	pp2007-0039.txt	378	386	no calls
service restrictions	40	pp2007-0040.txt	378	385	no full
peace of mind	41	pp2007-0041.txt	377	385	no extra
communication	42	pp2007-0042.txt	377	383	no pay
peace of mind	43	pp2007-0043.txt	298	310	no surprises
communication	44	pp2007-0044.txt	374	381	no call
peace of mind	45	pp2007-0045.txt	379	389	no regrets
service restrictions	46	pp2007-0046.txt	384	388	no g
service restrictions	47	pp2007-0047.txt	376	380	no f
peace of mind	48	pp2007-0048.txt	377	395	no dissapointments
service restrictions	49	pp2007-0049.txt	377	385	no trips
client behavior	50	pp2007-0050.txt	252	259	no show
services offered	51	pp2007-0051.txt	382	397	no restrictions
services offered	52	pp2007-0052.txt	377	383	no gag
communication	53	pp2007-0053.txt	185	195	no message
client behavior	54	pp2007-0054.txt	322	333	no explicit
service location	55	pp2007-0055.txt	378	384	no out
service restrictions	56	pp2007-0056.txt	375	382	no bbbj
no pictures	57	pp2007-0057.txt	380	386	no pic
unknown	58	pp2007-0058.txt	381	385	no i
unknown	59	pp2007-0059.txt	351	357	no way
service location	60	pp2007-0060.txt	377	388	no outcalls
service location	61	pp2007-0061.txt	381	390	no incall
client behavior	62	pp2007-0062.txt	378	391	no exceptions
communication	63	pp2007-0063.txt	374	382	no phone
communication	64	pp2007-0064.txt	285	295	no texting
peace of mind	65	pp2007-0065.txt	377	384	no fake
unknown	66	pp2007-0066.txt	239	247	no _NNN_
unknown	67	pp2007-0067.txt	144	151	no idea
unknown	68	pp2007-0068.txt	336	341	no no
communication	69	pp2007-0069.txt	306	318	no payphones
communication	70	pp2007-0070.txt	332	341	no bloked
peace of mind	71	pp2007-0071.txt	368	376	no doubt
peace of mind	72	pp2007-0072.txt	327	337	no hassles
communication	73	pp2007-0073.txt	256	267	no payphone
service location	74	pp2007-0074.txt	376	386	no incalls
peace of mind	75	pp2007-0075.txt	349	355	no lie
peace of mind	76	pp2007-0076.txt	316	325	no agency
peace of mind	77	pp2007-0077.txt	350	358	no clock
service time	78	pp2007-0078.txt	338	345	no half
communication	79	pp2007-0079.txt	276	282	no sms
peace of mind	80	pp2007-0080.txt	278	286	no fakes
service restrictions	81	pp2007-0081.txt	377	382	no fs
unknown	82	pp2007-0082.txt	200	209	no better
peace of mind	83	pp2007-0083.txt	333	345	no upselling
employment	84	pp2007-0084.txt	376	389	no experience
unknown	85	pp2007-0085.txt	253	258	no to
unknown	86	pp2007-0086.txt	273	280	no _NN_
service restrictions	87	pp2007-0087.txt	378	384	no sex
peace of mind	88	pp2007-0088.txt	344	352	no false
peace of mind	89	pp2007-0089.txt	93	102	no futher
communication	90	pp2007-0090.txt	258	264	no blk
peace of mind	91	pp2007-0091.txt	313	322	no hassle
peace of mind	92	pp2007-0092.txt	175	184	no upsell
communication	93	pp2007-0093.txt	355	362	no mail
unknown	94	pp2007-0094.txt	285	292	no joke
peace of mind	95	pp2007-0095.txt	293	300	no bait
no pictures	96	pp2007-0096.txt	377	388	no pictures
peace of mind	97	pp2007-0097.txt	109	119	no justice
unknown	98	pp2007-0098.txt	149	156	no good
communication	99	pp2007-0099.txt	255	261	no tex
unknown	100	pp2007-0100.txt	187	196	no reason
client ethnicity	101	pp2021-0001.txt	375	383	no black
peace of mind	102	pp2021-0002.txt	377	384	no rush
communication	103	pp2021-0003.txt	373	383	no blocked
peace of mind	104	pp2021-0004.txt	375	383	no drama
client behavior	105	pp2021-0005.txt	375	381	no low
peace of mind	106	pp2021-0006.txt	262	272	no further
service restrictions	107	pp2021-0007.txt	380	388	no greek
service restrictions	108	pp2021-0008.txt	375	382	no bare
service restrictions	109	pp2021-0009.txt	376	381	no bb
client behavior	110	pp2021-0010.txt	375	382	no time
service location	111	pp2021-0011.txt	374	380	no car
client behavior	112	pp2021-0012.txt	375	388	no lowballers
communication	113	pp2021-0013.txt	374	384	no private
client behavior	114	pp2021-0014.txt	377	385	no games
peace of mind	115	pp2021-0015.txt	374	383	no rushed
client behavior	116	pp2021-0016.txt	373	384	no explicit
service restrictions	117	pp2021-0017.txt	373	384	no bareback
client behavior	118	pp2021-0018.txt	374	387	no exceptions
service restrictions	119	pp2021-0019.txt	376	383	no anal
communication	120	pp2021-0020.txt	374	381	no text
client behavior	121	pp2021-0021.txt	374	389	no negotiations
communication	122	pp2021-0022.txt	374	382	no calls
services offered	123	pp2021-0023.txt	377	392	no restrictions
client behavior	124	pp2021-0024.txt	381	389	no shows
no pictures	125	pp2021-0025.txt	372	380	no extra
peace of mind	126	pp2021-0026.txt	382	390	no other
communication	127	pp2021-0027.txt	374	382	no block
communication	128	pp2021-0028.txt	375	383	no phone
service restrictions	129	pp2021-0029.txt	378	385	no bbbj
service restrictions	130	pp2021-0030.txt	376	380	no b
peace of mind	131	pp2021-0031.txt	377	387	no deposit
communication	132	pp2021-0032.txt	374	384	no unknown
unknown	133	pp2021-0033.txt	379	386	no need
no pictures	134	pp2021-0034.txt	373	380	no face
service time	135	pp2021-0035.txt	377	382	no hh
service time	136	pp2021-0036.txt	374	381	no _NN_
service restrictions	137	pp2021-0037.txt	375	381	no bbf
service restrictions	138	pp2021-0038.txt	372	381	no unsafe
peace of mind	139	pp2021-0039.txt	374	381	no fake
service restrictions	140	pp2021-0040.txt	381	387	no cim
client behavior	141	pp2021-0041.txt	374	388	no negotiation
unknown	142	pp2021-0042.txt	383	390	no more
service restrictions	143	pp2021-0043.txt	375	385	no gr_NN_k
service location	144	pp2021-0044.txt	379	388	no incall
client behavior	145	pp2021-0045.txt	375	388	no lowballing
client behavior	146	pp2021-0046.txt	375	383	no cheap
peace of mind	147	pp2021-0047.txt	381	388	no bait
no pictures	148	pp2021-0048.txt	372	379	no free
service restrictions	149	pp2021-0049.txt	379	389	no kissing
service location	150	pp2021-0050.txt	371	382	no carcalls
peace of mind	151	pp2021-0051.txt	382	388	no one
peace of mind	152	pp2021-0052.txt	142	161	no miscommunication
service location	153	pp2021-0053.txt	378	388	no carcall
service location	155	pp2021-0055.txt	376	387	no outcalls
peace of mind	156	pp2021-0056.txt	375	380	no bs
services offered	157	pp2021-0057.txt	383	392	no condom
services offered	158	pp2021-0058.txt	378	392	no restriction
unknown	159	pp2021-0059.txt	377	386	no longer
peace of mind	160	pp2021-0060.txt	378	388	no rushing
services offered	161	pp2021-0061.txt	381	387	no gag
client ethnicity	162	pp2021-0062.txt	378	387	no blacks
service location	163	pp2021-0063.txt	374	384	no outcall
no pictures	164	pp2021-0064.txt	376	389	no additional
peace of mind	165	pp2021-0065.txt	374	385	no bullshit
client behavior	166	pp2021-0066.txt	376	384	no price
peace of mind	167	pp2021-0067.txt	382	393	no surprise
pimps or law enforcement	169	pp2021-0069.txt	373	381	no pimps
pimps or law enforcement	154	pp2021-0054.txt	374	382	no thugs
pimps or law enforcement	168	pp2021-0068.txt	371	378	no pimp
service restrictions	170	pp2021-0070.txt	378	383	no fs
payment	171	pp2021-0071.txt	376	380	no e
service restrictions	172	pp2021-0072.txt	379	385	no gfe
client behavior	173	pp2021-0073.txt	378	392	no negotiating
unknown	174	pp2021-0074.txt	378	387	no matter
unknown	175	pp2021-0075.txt	375	385	no service
peace of mind	176	pp2021-0076.txt	375	393	no disappointments
service location	177	pp2021-0077.txt	377	387	no incalls
client behavior	178	pp2021-0078.txt	370	377	no rude
client behavior	179	pp2021-0079.txt	370	379	no trades
service restrictions	180	pp2021-0080.txt	374	388	no unprotected
communication	181	pp2021-0081.txt	375	385	no texting
employment	182	pp2021-0082.txt	376	389	no experience
client behavior	183	pp2021-0083.txt	375	388	no disrespect
peace of mind	184	pp2021-0084.txt	376	385	no stress
service restrictions	185	pp2021-0085.txt	376	381	no gr
peace of mind	186	pp2021-0086.txt	378	390	no surprises
client gender	187	pp2021-0087.txt	375	381	no men
client age	187	pp2021-0087.txt	375	381	no men
unknown	188	pp2021-0088.txt	378	382	no i
communication	189	pp2021-0089.txt	376	383	no call
service restrictions	190	pp2021-0090.txt	380	386	no dfk
client behavior	191	pp2021-0091.txt	374	386	no lowballer
peace of mind	192	pp2021-0092.txt	379	389	no problem
client behavior	193	pp2021-0093.txt	382	389	no show
client behavior	194	pp2021-0094.txt	373	382	no vulgar
client ethnicity	195	pp2021-0095.txt	373	386	no blackgents
peace of mind	196	pp2021-0096.txt	373	381	no clock
client behavior	197	pp2021-0097.txt	377	385	no party
client ethnicity	198	pp2021-0098.txt	373	379	no blk
communication	199	pp2021-0099.txt	373	379	no app
pimps or law enforcement	200	pp2021-0100.txt	105	116	no mistress
communication	201	ppall-0001.txt	376	386	no blocked
client ethnicity	202	ppall-0002.txt	375	383	no black
peace of mind	203	ppall-0003.txt	376	383	no rush
peace of mind	204	ppall-0004.txt	375	383	no drama
peace of mind	205	ppall-0005.txt	379	389	no further
communication	206	ppall-0006.txt	374	384	no private
peace of mind	207	ppall-0007.txt	375	383	no games
client behavior	208	ppall-0008.txt	375	386	no explicit
communication	209	ppall-0009.txt	377	385	no block
peace of mind	210	ppall-0010.txt	383	391	no other
client behavior	211	ppall-0011.txt	378	385	no time
client behavior	212	ppall-0012.txt	373	379	no low
communication	213	ppall-0013.txt	378	385	no text
peace of mind	214	ppall-0014.txt	376	385	no rushed
peace of mind	215	ppall-0015.txt	375	393	no disappointments
client behavior	216	ppall-0016.txt	377	385	no cheap
peace of mind	217	ppall-0017.txt	375	385	no rushing
services offered	218	ppall-0018.txt	379	394	no restrictions
client behavior	219	ppall-0019.txt	377	390	no exceptions
communication	220	ppall-0020.txt	378	386	no calls
peace of mind	221	ppall-0021.txt	384	391	no more
peace of mind	222	ppall-0022.txt	379	388	no stress
communication	223	ppall-0023.txt	378	386	no texts
service restrictions	224	ppall-0024.txt	378	383	no bb
unknown	225	ppall-0025.txt	381	388	no need
peace of mind	226	ppall-0026.txt	382	388	no one
peace of mind	227	ppall-0027.txt	378	383	no bs
pimps or law enforcement	228	ppall-0028.txt	375	383	no thugs
communication	229	ppall-0029.txt	380	390	no texting
unknown	230	ppall-0030.txt	381	385	no b
pimps or law enforcement	231	ppall-0031.txt	374	382	no pimps
communication	232	ppall-0032.txt	377	386	no emails
client behavior	233	ppall-0033.txt	378	393	no negotiations
peace of mind	234	ppall-0034.txt	376	383	no bait
peace of mind	235	ppall-0035.txt	375	382	no fake
employment	236	ppall-0036.txt	375	388	no experience
client ethnicity	237	ppall-0037.txt	376	385	no blacks
unknown	238	ppall-0038.txt	381	390	no longer
service time	239	ppall-0039.txt	379	386	no _NN_
client behavior	240	ppall-0040.txt	372	381	no vulgar
peace of mind	241	ppall-0041.txt	378	388	no strings
peace of mind	242	ppall-0042.txt	375	385	no worries
peace of mind	243	ppall-0043.txt	372	381	no agency
communication	244	ppall-0044.txt	374	382	no phone
peace of mind	245	ppall-0045.txt	375	385	no regrets
peace of mind	246	ppall-0046.txt	377	394	no disappointment
peace of mind	247	ppall-0047.txt	382	390	no fakes
client behavior	248	ppall-0048.txt	376	383	no rude
pimps or law enforcement	249	ppall-0049.txt	375	381	no law
client behavior	250	ppall-0050.txt	375	383	no drugs
unknown	251	ppall-0051.txt	375	384	no matter
communication	252	ppall-0052.txt	374	384	no unknown
service restrictions	253	ppall-0053.txt	374	381	no bare
service restrictions	254	ppall-0054.txt	385	389	no g
no pictures	255	ppall-0055.txt	375	382	no face
client ethnicity	256	ppall-0056.txt	374	380	no blk
communication	257	ppall-0057.txt	380	388	no email
unknown	258	ppall-0058.txt	380	386	no _N_
client ethnicity	259	ppall-0059.txt	371	381	no african
peace of mind	260	ppall-0060.txt	377	385	no extra
service location	261	ppall-0061.txt	374	385	no outcalls
client behavior	262	ppall-0062.txt	374	388	no negotiating
peace of mind	263	ppall-0063.txt	372	380	no clock
peace of mind	264	ppall-0064.txt	374	383	no hassle
service restrictions	265	ppall-0065.txt	376	385	no unsafe
client age	266	ppall-0066.txt	380	386	no men
client gender	266	ppall-0066.txt	380	386	no men
client behavior	267	ppall-0067.txt	375	383	no dirty
client behavior	268	ppall-0068.txt	377	385	no shows
peace of mind	269	ppall-0069.txt	378	390	no surprises
communication	270	ppall-0070.txt	378	384	no txt
client age	271	ppall-0071.txt	377	385	no young
client ethnicity	271	ppall-0071.txt	377	385	no young
peace of mind	272	ppall-0072.txt	374	385	no attitude
no pictures	273	ppall-0073.txt	376	383	no pics
service restrictions	274	ppall-0074.txt	380	385	no gr
unknown	275	ppall-0075.txt	378	388	no problem
service location	276	ppall-0076.txt	375	381	no car
unknown	277	ppall-0077.txt	382	387	no no
client behavior	278	ppall-0078.txt	372	385	no lowballers
client behavior	279	ppall-0079.txt	371	381	no sexting
client behavior	280	ppall-0080.txt	377	387	no endless
client ethnicity	281	ppall-0081.txt	374	379	no aa
services offered	282	ppall-0082.txt	380	389	no limits
peace of mind	283	ppall-0083.txt	373	384	no bullshit
unknown	284	ppall-0084.txt	381	385	no i
communication	285	ppall-0085.txt	378	385	no call
peace of mind	286	ppall-0086.txt	381	388	no fuss
peace of mind	287	ppall-0087.txt	378	387	no hidden
appearance	288	ppall-0088.txt	379	389	no tattoos
no pictures	289	ppall-0089.txt	375	381	no pic
service location	290	ppall-0090.txt	374	383	no incall
peace of mind	291	ppall-0091.txt	376	385	no driver
service location	292	ppall-0092.txt	378	388	no incalls
client behavior	293	ppall-0093.txt	375	384	no trades
communication	295	ppall-0095.txt	371	384	no restricted
communication	296	ppall-0096.txt	385	394	no answer
client behavior	297	ppall-0097.txt	375	389	no negotiation
client behavior	298	ppall-0098.txt	377	384	no game
no pictures	299	ppall-0099.txt	376	386	no picture
unknown	300	ppall-0100.txt	95	109	no frameborder
