# Supplementary material for: The changing meaning of “no” in Canadian sex work
Source: PLoS One. 2024 Apr 4;19(4):e0301600. doi: 10.1371/journal.pone.0301600 (PMC10994304; doi:10.1371/journal.pone.0301600)
Supplement: S2 File — https://osf.io/k85pf. (ZIP) [file pone.0301600.s004.zip › themes/sql_report.mysql]

update nobigrams set codes = "service restrictions" where collection="pp2021" and word="no cim"
update nobigrams set codes = "client behavior" where collection="pp2021" and word="no time"
update nobigrams set codes = "service restrictions" where collection="pp2021" and word="no gfe"
update nobigrams set codes = "service restrictions" where collection="pp2021" and word="no greek"
update nobigrams set codes = "communication" where collection="pp2021" and word="no texting"
update nobigrams set codes = "service restrictions" where collection="pp2021" and word="no bbf"
update nobigrams set codes = "services offered" where collection="pp2021" and word="no restriction"
update nobigrams set codes = "peace of mind" where collection="pp2021" and word="no bs"
update nobigrams set codes = "unknown" where collection="pp2021" and word="no need"
update nobigrams set codes = "services offered" where collection="pp2021" and word="no gag"
update nobigrams set codes = "service restrictions" where collection="pp2021" and word="no bb"
update nobigrams set codes = "peace of mind" where collection="pp2021" and word="no problem"
update nobigrams set codes = "service restrictions" where collection="pp2021" and word="no kissing"
update nobigrams set codes = "service restrictions" where collection="pp2021" and word="no anal"
update nobigrams set codes = "services offered" where collection="pp2021" and word="no restrictions"
update nobigrams set codes = "client ethnicity" where collection="pp2021" and word="no blackgents"
update nobigrams set codes = "unknown" where collection="pp2021" and word="no matter"
update nobigrams set codes = "communication" where collection="pp2021" and word="no block"
update nobigrams set codes = "peace of mind" where collection="pp2021" and word="no surprises"
update nobigrams set codes = "unknown" where collection="pp2021" and word="no i"
update nobigrams set codes = "peace of mind" where collection="pp2021" and word="no one"
update nobigrams set codes = "pimps or law enforcement" where collection="pp2021" and word="no pimp"
update nobigrams set codes = "unknown" where collection="pp2021" and word="no service"
update nobigrams set codes = "client behavior" where collection="pp2021" and word="no vulgar"
update nobigrams set codes = "client behavior" where collection="pp2021" and word="no price"
update nobigrams set codes = "client age,client gender" where collection="pp2021" and word="no men"
update nobigrams set codes = "peace of mind" where collection="pp2021" and word="no deposit"
update nobigrams set codes = "service restrictions" where collection="pp2021" and word="no dfk"
update nobigrams set codes = "service location" where collection="pp2021" and word="no outcall"
update nobigrams set codes = "peace of mind" where collection="pp2021" and word="no surprise"
update nobigrams set codes = "client behavior" where collection="pp2021" and word="no disrespect"
update nobigrams set codes = "unknown" where collection="pp2021" and word="no more"
update nobigrams set codes = "peace of mind" where collection="pp2021" and word="no other"
update nobigrams set codes = "service restrictions" where collection="pp2021" and word="no fs"
update nobigrams set codes = "client behavior" where collection="pp2021" and word="no lowballers"
update nobigrams set codes = "communication" where collection="pp2021" and word="no phone"
update nobigrams set codes = "client ethnicity" where collection="pp2021" and word="no black"
update nobigrams set codes = "peace of mind" where collection="pp2021" and word="no drama"
update nobigrams set codes = "client behavior" where collection="pp2021" and word="no lowballing"
update nobigrams set codes = "peace of mind" where collection="pp2021" and word="no rushed"
update nobigrams set codes = "pimps or law enforcement" where collection="pp2021" and word="no mistress"
update nobigrams set codes = "communication" where collection="pp2021" and word="no app"
update nobigrams set codes = "service time" where collection="pp2021" and word="no _NN_"
update nobigrams set codes = "services offered" where collection="pp2021" and word="no condom"
update nobigrams set codes = "service restrictions" where collection="pp2021" and word="no unsafe"
update nobigrams set codes = "service location" where collection="pp2021" and word="no carcall"
update nobigrams set codes = "client behavior" where collection="pp2021" and word="no negotiations"
update nobigrams set codes = "client behavior" where collection="pp2021" and word="no trades"
update nobigrams set codes = "client behavior" where collection="pp2021" and word="no games"
update nobigrams set codes = "service location" where collection="pp2021" and word="no incall"
update nobigrams set codes = "client behavior" where collection="pp2021" and word="no lowballer"
update nobigrams set codes = "service restrictions" where collection="pp2021" and word="no b"
update nobigrams set codes = "peace of mind" where collection="pp2021" and word="no further"
update nobigrams set codes = "client ethnicity" where collection="pp2021" and word="no blacks"
update nobigrams set codes = "service restrictions" where collection="pp2021" and word="no bare"
update nobigrams set codes = "pimps or law enforcement" where collection="pp2021" and word="no thugs"
update nobigrams set codes = "employment" where collection="pp2021" and word="no experience"
update nobigrams set codes = "service location" where collection="pp2021" and word="no outcalls"
update nobigrams set codes = "service restrictions" where collection="pp2021" and word="no bareback"
update nobigrams set codes = "peace of mind" where collection="pp2021" and word="no bait"
update nobigrams set codes = "communication" where collection="pp2021" and word="no private"
update nobigrams set codes = "service restrictions" where collection="pp2021" and word="no gr_NN_k"
update nobigrams set codes = "payment" where collection="pp2021" and word="no e"
update nobigrams set codes = "service restrictions" where collection="pp2021" and word="no bbbj"
update nobigrams set codes = "client ethnicity" where collection="pp2021" and word="no blk"
update nobigrams set codes = "no pictures" where collection="pp2021" and word="no additional"
update nobigrams set codes = "peace of mind" where collection="pp2021" and word="no clock"
update nobigrams set codes = "peace of mind" where collection="pp2021" and word="no fake"
update nobigrams set codes = "peace of mind" where collection="pp2021" and word="no stress"
update nobigrams set codes = "peace of mind" where collection="pp2021" and word="no miscommunication"
update nobigrams set codes = "client behavior" where collection="pp2021" and word="no low"
update nobigrams set codes = "service restrictions" where collection="pp2021" and word="no gr"
update nobigrams set codes = "peace of mind" where collection="pp2021" and word="no disappointments"
update nobigrams set codes = "peace of mind" where collection="pp2021" and word="no bullshit"
update nobigrams set codes = "client behavior" where collection="pp2021" and word="no rude"
update nobigrams set codes = "communication" where collection="pp2021" and word="no text"
update nobigrams set codes = "client behavior" where collection="pp2021" and word="no negotiating"
update nobigrams set codes = "client behavior" where collection="pp2021" and word="no shows"
update nobigrams set codes = "service location" where collection="pp2021" and word="no car"
update nobigrams set codes = "client behavior" where collection="pp2021" and word="no negotiation"
update nobigrams set codes = "service location" where collection="pp2021" and word="no incalls"
update nobigrams set codes = "unknown" where collection="pp2021" and word="no longer"
update nobigrams set codes = "client behavior" where collection="pp2021" and word="no party"
update nobigrams set codes = "service restrictions" where collection="pp2021" and word="no unprotected"
update nobigrams set codes = "communication" where collection="pp2021" and word="no unknown"
update nobigrams set codes = "communication" where collection="pp2021" and word="no blocked"
update nobigrams set codes = "peace of mind" where collection="pp2021" and word="no rushing"
update nobigrams set codes = "client behavior" where collection="pp2021" and word="no show"
update nobigrams set codes = "no pictures" where collection="pp2021" and word="no extra"
update nobigrams set codes = "peace of mind" where collection="pp2021" and word="no rush"
update nobigrams set codes = "service time" where collection="pp2021" and word="no hh"
update nobigrams set codes = "no pictures" where collection="pp2021" and word="no free"
update nobigrams set codes = "client behavior" where collection="pp2021" and word="no explicit"
update nobigrams set codes = "communication" where collection="pp2021" and word="no calls"
update nobigrams set codes = "client behavior" where collection="pp2021" and word="no cheap"
update nobigrams set codes = "client behavior" where collection="pp2021" and word="no exceptions"
update nobigrams set codes = "service location" where collection="pp2021" and word="no carcalls"
update nobigrams set codes = "communication" where collection="pp2021" and word="no call"
update nobigrams set codes = "pimps or law enforcement" where collection="pp2021" and word="no pimps"
update nobigrams set codes = "no pictures" where collection="pp2021" and word="no face"
update nobigrams set codes = "client ethnicity" where collection="ppall" and word="no african"
update nobigrams set codes = "client behavior" where collection="ppall" and word="no negotiation"
update nobigrams set codes = "client behavior" where collection="ppall" and word="no endless"
update nobigrams set codes = "communication" where collection="ppall" and word="no emails"
update nobigrams set codes = "peace of mind" where collection="ppall" and word="no rush"
update nobigrams set codes = "peace of mind" where collection="ppall" and word="no extra"
update nobigrams set codes = "unknown" where collection="ppall" and word="no need"
update nobigrams set codes = "client behavior" where collection="ppall" and word="no trades"
update nobigrams set codes = "no pictures" where collection="ppall" and word="no pics"
update nobigrams set codes = "service restrictions" where collection="ppall" and word="no bb"
update nobigrams set codes = "client behavior" where collection="ppall" and word="no time"
update nobigrams set codes = "peace of mind" where collection="ppall" and word="no strings"
update nobigrams set codes = "unknown" where collection="ppall" and word="no no"
update nobigrams set codes = "client behavior" where collection="ppall" and word="no drugs"
update nobigrams set codes = "no pictures" where collection="ppall" and word="no pic"
update nobigrams set codes = "peace of mind" where collection="ppall" and word="no surprises"
update nobigrams set codes = "peace of mind" where collection="ppall" and word="no bait"
update nobigrams set codes = "client ethnicity" where collection="ppall" and word="no black"
update nobigrams set codes = "peace of mind" where collection="ppall" and word="no fake"
update nobigrams set codes = "client behavior" where collection="ppall" and word="no rude"
update nobigrams set codes = "client behavior" where collection="ppall" and word="no cheap"
update nobigrams set codes = "peace of mind" where collection="ppall" and word="no stress"
update nobigrams set codes = "services offered" where collection="ppall" and word="no restrictions"
update nobigrams set codes = "peace of mind" where collection="ppall" and word="no disappointment"
update nobigrams set codes = "no pictures" where collection="ppall" and word="no face"
update nobigrams set codes = "peace of mind" where collection="ppall" and word="no rushing"
update nobigrams set codes = "peace of mind" where collection="ppall" and word="no fakes"
update nobigrams set codes = "communication" where collection="ppall" and word="no text"
update nobigrams set codes = "peace of mind" where collection="ppall" and word="no agency"
update nobigrams set codes = "client age,client ethnicity" where collection="ppall" and word="no young"
update nobigrams set codes = "communication" where collection="ppall" and word="no texting"
update nobigrams set codes = "peace of mind" where collection="ppall" and word="no driver"
update nobigrams set codes = "unknown" where collection="ppall" and word="no b"
update nobigrams set codes = "communication" where collection="ppall" and word="no private"
update nobigrams set codes = "client behavior" where collection="ppall" and word="no negotiating"
update nobigrams set codes = "client behavior" where collection="ppall" and word="no explicit"
update nobigrams set codes = "services offered" where collection="ppall" and word="no limits"
update nobigrams set codes = "service restrictions" where collection="ppall" and word="no g"
update nobigrams set codes = "communication" where collection="ppall" and word="no call"
update nobigrams set codes = "service location" where collection="ppall" and word="no car"
update nobigrams set codes = "service restrictions" where collection="ppall" and word="no unsafe"
update nobigrams set codes = "communication" where collection="ppall" and word="no calls"
update nobigrams set codes = "client behavior" where collection="ppall" and word="no lowballers"
update nobigrams set codes = "client behavior" where collection="ppall" and word="no game"
update nobigrams set codes = "peace of mind" where collection="ppall" and word="no hassle"
update nobigrams set codes = "service time" where collection="ppall" and word="no _NN_"
update nobigrams set codes = "communication" where collection="ppall" and word="no answer"
update nobigrams set codes = "communication" where collection="ppall" and word="no unknown"
update nobigrams set codes = "unknown" where collection="ppall" and word="no i"
update nobigrams set codes = "peace of mind" where collection="ppall" and word="no further"
update nobigrams set codes = "peace of mind" where collection="ppall" and word="no worries"
update nobigrams set codes = "peace of mind" where collection="ppall" and word="no one"
update nobigrams set codes = "communication" where collection="ppall" and word="no txt"
update nobigrams set codes = "pimps or law enforcement" where collection="ppall" and word="no thugs"
update nobigrams set codes = "client behavior" where collection="ppall" and word="no low"
update nobigrams set codes = "communication" where collection="ppall" and word="no blocked"
update nobigrams set codes = "peace of mind" where collection="ppall" and word="no drama"
update nobigrams set codes = "peace of mind" where collection="ppall" and word="no hidden"
update nobigrams set codes = "service location" where collection="ppall" and word="no incall"
update nobigrams set codes = "pimps or law enforcement" where collection="ppall" and word="no pimps"
update nobigrams set codes = "peace of mind" where collection="ppall" and word="no clock"
update nobigrams set codes = "client behavior" where collection="ppall" and word="no dirty"
update nobigrams set codes = "peace of mind" where collection="ppall" and word="no bullshit"
update nobigrams set codes = "peace of mind" where collection="ppall" and word="no more"
update nobigrams set codes = "client behavior" where collection="ppall" and word="no sexting"
update nobigrams set codes = "peace of mind" where collection="ppall" and word="no rushed"
update nobigrams set codes = "communication" where collection="ppall" and word="no phone"
update nobigrams set codes = "peace of mind" where collection="ppall" and word="no regrets"
update nobigrams set codes = "peace of mind" where collection="ppall" and word="no disappointments"
update nobigrams set codes = "unknown" where collection="ppall" and word="no frameborder"
update nobigrams set codes = "no pictures" where collection="ppall" and word="no picture"
update nobigrams set codes = "employment" where collection="ppall" and word="no experience"
update nobigrams set codes = "unknown" where collection="ppall" and word="no longer"
update nobigrams set codes = "communication" where collection="ppall" and word="no email"
update nobigrams set codes = "service restrictions" where collection="ppall" and word="no bare"
update nobigrams set codes = "client ethnicity" where collection="ppall" and word="no aa"
update nobigrams set codes = "unknown" where collection="ppall" and word="no _N_"
update nobigrams set codes = "client ethnicity" where collection="ppall" and word="no blacks"
update nobigrams set codes = "client ethnicity" where collection="ppall" and word="no blk"
update nobigrams set codes = "client behavior" where collection="ppall" and word="no negotiations"
update nobigrams set codes = "service location" where collection="ppall" and word="no outcalls"
update nobigrams set codes = "communication" where collection="ppall" and word="no block"
update nobigrams set codes = "service location" where collection="ppall" and word="no incalls"
update nobigrams set codes = "client behavior" where collection="ppall" and word="no vulgar"
update nobigrams set codes = "peace of mind" where collection="ppall" and word="no attitude"
update nobigrams set codes = "peace of mind" where collection="ppall" and word="no other"
update nobigrams set codes = "peace of mind" where collection="ppall" and word="no games"
update nobigrams set codes = "peace of mind" where collection="ppall" and word="no fuss"
update nobigrams set codes = "appearance" where collection="ppall" and word="no tattoos"
update nobigrams set codes = "unknown" where collection="ppall" and word="no matter"
update nobigrams set codes = "client behavior" where collection="ppall" and word="no shows"
update nobigrams set codes = "unknown" where collection="ppall" and word="no problem"
update nobigrams set codes = "client age,client gender" where collection="ppall" and word="no men"
update nobigrams set codes = "pimps or law enforcement" where collection="ppall" and word="no law"
update nobigrams set codes = "client behavior" where collection="ppall" and word="no exceptions"
update nobigrams set codes = "communication" where collection="ppall" and word="no restricted"
update nobigrams set codes = "communication" where collection="ppall" and word="no texts"
update nobigrams set codes = "service restrictions" where collection="ppall" and word="no gr"
update nobigrams set codes = "peace of mind" where collection="ppall" and word="no bs"
update nobigrams set codes = "service restrictions" where collection="pp2007" and word="no full"
update nobigrams set codes = "peace of mind" where collection="pp2007" and word="no hassles"
update nobigrams set codes = "communication" where collection="pp2007" and word="no texts"
update nobigrams set codes = "peace of mind" where collection="pp2007" and word="no rush"
update nobigrams set codes = "service restrictions" where collection="pp2007" and word="no bb"
update nobigrams set codes = "communication" where collection="pp2007" and word="no e"
update nobigrams set codes = "service location" where collection="pp2007" and word="no incall"
update nobigrams set codes = "peace of mind" where collection="pp2007" and word="no upsell"
update nobigrams set codes = "service restrictions" where collection="pp2007" and word="no fs"
update nobigrams set codes = "unknown" where collection="pp2007" and word="no i"
update nobigrams set codes = "peace of mind" where collection="pp2007" and word="no rushed"
update nobigrams set codes = "service restrictions" where collection="pp2007" and word="no bbbj"
update nobigrams set codes = "client behavior,peace of mind" where collection="pp2007" and word="no bs"
update nobigrams set codes = "service restrictions" where collection="pp2007" and word="no trips"
update nobigrams set codes = "service restrictions" where collection="pp2007" and word="no greek"
update nobigrams set codes = "peace of mind" where collection="pp2007" and word="no bait"
update nobigrams set codes = "service location" where collection="pp2007" and word="no incalls"
update nobigrams set codes = "unknown" where collection="pp2007" and word="no matter"
update nobigrams set codes = "unknown" where collection="pp2007" and word="no no"
update nobigrams set codes = "unknown" where collection="pp2007" and word="no _NNN_"
update nobigrams set codes = "unknown" where collection="pp2007" and word="no joke"
update nobigrams set codes = "peace of mind" where collection="pp2007" and word="no lie"
update nobigrams set codes = "unknown" where collection="pp2007" and word="no _NN_"
update nobigrams set codes = "peace of mind" where collection="pp2007" and word="no false"
update nobigrams set codes = "services offered" where collection="pp2007" and word="no restrictions"
update nobigrams set codes = "unknown" where collection="pp2007" and word="no idea"
update nobigrams set codes = "peace of mind" where collection="pp2007" and word="no upselling"
update nobigrams set codes = "service restrictions" where collection="pp2007" and word="no sex"
update nobigrams set codes = "communication" where collection="pp2007" and word="no blk"
update nobigrams set codes = "unknown" where collection="pp2007" and word="no longer"
update nobigrams set codes = "communication" where collection="pp2007" and word="no phone"
update nobigrams set codes = "communication" where collection="pp2007" and word="no pay"
update nobigrams set codes = "no pictures" where collection="pp2007" and word="no pics"
update nobigrams set codes = "communication" where collection="pp2007" and word="no bloked"
update nobigrams set codes = "peace of mind" where collection="pp2007" and word="no worries"
update nobigrams set codes = "peace of mind" where collection="pp2007" and word="no other"
update nobigrams set codes = "communication" where collection="pp2007" and word="no blocked"
update nobigrams set codes = "communication" where collection="pp2007" and word="no private"
update nobigrams set codes = "communication" where collection="pp2007" and word="no message"
update nobigrams set codes = "peace of mind" where collection="pp2007" and word="no regrets"
update nobigrams set codes = "communication" where collection="pp2007" and word="no txt"
update nobigrams set codes = "unknown" where collection="pp2007" and word="no reason"
update nobigrams set codes = "communication" where collection="pp2007" and word="no tex"
update nobigrams set codes = "client behavior" where collection="pp2007" and word="no drugs"
update nobigrams set codes = "no pictures" where collection="pp2007" and word="no pic"
update nobigrams set codes = "communication" where collection="pp2007" and word="no answer"
update nobigrams set codes = "client behavior" where collection="pp2007" and word="no time"
update nobigrams set codes = "communication" where collection="pp2007" and word="no sms"
update nobigrams set codes = "peace of mind" where collection="pp2007" and word="no more"
update nobigrams set codes = "communication" where collection="pp2007" and word="no call"
update nobigrams set codes = "communication" where collection="pp2007" and word="no email"
update nobigrams set codes = "client behavior" where collection="pp2007" and word="no explicit"
update nobigrams set codes = "unknown" where collection="pp2007" and word="no better"
update nobigrams set codes = "communication" where collection="pp2007" and word="no block"
update nobigrams set codes = "peace of mind" where collection="pp2007" and word="no rushing"
update nobigrams set codes = "peace of mind" where collection="pp2007" and word="no hassle"
update nobigrams set codes = "client behavior" where collection="pp2007" and word="no exceptions"
update nobigrams set codes = "peace of mind" where collection="pp2007" and word="no one"
update nobigrams set codes = "peace of mind" where collection="pp2007" and word="no surprises"
update nobigrams set codes = "peace of mind" where collection="pp2007" and word="no doubt"
update nobigrams set codes = "peace of mind" where collection="pp2007" and word="no strings"
update nobigrams set codes = "service location" where collection="pp2007" and word="no out"
update nobigrams set codes = "unknown" where collection="pp2007" and word="no need"
update nobigrams set codes = "service restrictions" where collection="pp2007" and word="no f"
update nobigrams set codes = "employment" where collection="pp2007" and word="no experience"
update nobigrams set codes = "services offered" where collection="pp2007" and word="no gag"
update nobigrams set codes = "peace of mind" where collection="pp2007" and word="no further"
update nobigrams set codes = "unknown" where collection="pp2007" and word="no good"
update nobigrams set codes = "no pictures" where collection="pp2007" and word="no pictures"
update nobigrams set codes = "communication" where collection="pp2007" and word="no calls"
update nobigrams set codes = "communication" where collection="pp2007" and word="no texting"
update nobigrams set codes = "peace of mind" where collection="pp2007" and word="no fake"
update nobigrams set codes = "peace of mind" where collection="pp2007" and word="no agency"
update nobigrams set codes = "unknown" where collection="pp2007" and word="no b"
update nobigrams set codes = "service time" where collection="pp2007" and word="no half"
update nobigrams set codes = "unknown" where collection="pp2007" and word="no to"
update nobigrams set codes = "peace of mind" where collection="pp2007" and word="no clock"
update nobigrams set codes = "communication" where collection="pp2007" and word="no payphone"
update nobigrams set codes = "peace of mind" where collection="pp2007" and word="no disappointments"
update nobigrams set codes = "client behavior" where collection="pp2007" and word="no games"
update nobigrams set codes = "peace of mind" where collection="pp2007" and word="no extra"
update nobigrams set codes = "peace of mind" where collection="pp2007" and word="no attitude"
update nobigrams set codes = "service location" where collection="pp2007" and word="no outcalls"
update nobigrams set codes = "communication" where collection="pp2007" and word="no text"
update nobigrams set codes = "peace of mind" where collection="pp2007" and word="no hidden"
update nobigrams set codes = "communication" where collection="pp2007" and word="no mail"
update nobigrams set codes = "unknown" where collection="pp2007" and word="no way"
update nobigrams set codes = "peace of mind" where collection="pp2007" and word="no justice"
update nobigrams set codes = "peace of mind" where collection="pp2007" and word="no fakes"
update nobigrams set codes = "communication" where collection="pp2007" and word="no emails"
update nobigrams set codes = "service restrictions" where collection="pp2007" and word="no gfe"
update nobigrams set codes = "peace of mind" where collection="pp2007" and word="no drama"
update nobigrams set codes = "peace of mind" where collection="pp2007" and word="no dissapointments"
update nobigrams set codes = "unknown" where collection="pp2007" and word="no _N_"
update nobigrams set codes = "service restrictions" where collection="pp2007" and word="no g"
update nobigrams set codes = "communication" where collection="pp2007" and word="no restricted"
update nobigrams set codes = "peace of mind" where collection="pp2007" and word="no problem"
update nobigrams set codes = "communication" where collection="pp2007" and word="no payphones"
update nobigrams set codes = "client behavior" where collection="pp2007" and word="no show"
update nobigrams set codes = "peace of mind" where collection="pp2007" and word="no futher"
update nobigrams set codes = "﻿codename" where collection="name" and word=""
