# Supplementary material for: The changing meaning of “no” in Canadian sex work
Source: PLoS One. 2024 Apr 4;19(4):e0301600. doi: 10.1371/journal.pone.0301600 (PMC10994304; doi:10.1371/journal.pone.0301600)
Supplement: S2 File — https://osf.io/k85pf. (ZIP) [file pone.0301600.s004.zip › themes/sql_report.mysql.log]

--------------
update nobigrams set codes = "service restrictions" where collection="pp2021" and word="no cim"
--------------

Query OK, 1 row affected (0.010 sec)
Rows matched: 1  Changed: 1  Warnings: 0

--------------
update nobigrams set codes = "client behavior" where collection="pp2021" and word="no time"
--------------

Query OK, 1 row affected (0.004 sec)
Rows matched: 1  Changed: 1  Warnings: 0

--------------
update nobigrams set codes = "service restrictions" where collection="pp2021" and word="no gfe"
--------------

Query OK, 1 row affected (0.003 sec)
Rows matched: 1  Changed: 1  Warnings: 0

--------------
update nobigrams set codes = "service restrictions" where collection="pp2021" and word="no greek"
--------------

Query OK, 1 row affected (0.003 sec)
Rows matched: 1  Changed: 1  Warnings: 0

--------------
update nobigrams set codes = "communication" where collection="pp2021" and word="no texting"
--------------

Query OK, 1 row affected (0.001 sec)
Rows matched: 1  Changed: 1  Warnings: 0

--------------
update nobigrams set codes = "service restrictions" where collection="pp2021" and word="no bbf"
--------------

Query OK, 1 row affected (0.004 sec)
Rows matched: 1  Changed: 1  Warnings: 0

--------------
update nobigrams set codes = "services offered" where collection="pp2021" and word="no restriction"
--------------

Query OK, 1 row affected (0.004 sec)
Rows matched: 1  Changed: 1  Warnings: 0

--------------
update nobigrams set codes = "peace of mind" where collection="pp2021" and word="no bs"
--------------

Query OK, 1 row affected (0.001 sec)
Rows matched: 1  Changed: 1  Warnings: 0

--------------
update nobigrams set codes = "unknown" where collection="pp2021" and word="no need"
--------------

Query OK, 1 row affected (0.003 sec)
Rows matched: 1  Changed: 1  Warnings: 0

--------------
update nobigrams set codes = "services offered" where collection="pp2021" and word="no gag"
--------------

Query OK, 1 row affected (0.003 sec)
Rows matched: 1  Changed: 1  Warnings: 0

--------------
update nobigrams set codes = "service restrictions" where collection="pp2021" and word="no bb"
--------------

Query OK, 1 row affected (0.003 sec)
Rows matched: 1  Changed: 1  Warnings: 0

--------------
update nobigrams set codes = "peace of mind" where collection="pp2021" and word="no problem"
--------------

Query OK, 1 row affected (0.006 sec)
Rows matched: 1  Changed: 1  Warnings: 0

--------------
update nobigrams set codes = "service restrictions" where collection="pp2021" and word="no kissing"
--------------

Query OK, 1 row affected (0.003 sec)
Rows matched: 1  Changed: 1  Warnings: 0

--------------
update nobigrams set codes = "service restrictions" where collection="pp2021" and word="no anal"
--------------

Query OK, 1 row affected (0.001 sec)
Rows matched: 1  Changed: 1  Warnings: 0

--------------
update nobigrams set codes = "services offered" where collection="pp2021" and word="no restrictions"
--------------

Query OK, 1 row affected (0.001 sec)
Rows matched: 1  Changed: 1  Warnings: 0

--------------
update nobigrams set codes = "client ethnicity" where collection="pp2021" and word="no blackgents"
--------------

Query OK, 1 row affected (0.003 sec)
Rows matched: 1  Changed: 1  Warnings: 0

--------------
update nobigrams set codes = "unknown" where collection="pp2021" and word="no matter"
--------------

Query OK, 1 row affected (0.001 sec)
Rows matched: 1  Changed: 1  Warnings: 0

--------------
update nobigrams set codes = "communication" where collection="pp2021" and word="no block"
--------------

Query OK, 1 row affected (0.003 sec)
Rows matched: 1  Changed: 1  Warnings: 0

--------------
update nobigrams set codes = "peace of mind" where collection="pp2021" and word="no surprises"
--------------

Query OK, 1 row affected (0.003 sec)
Rows matched: 1  Changed: 1  Warnings: 0

--------------
update nobigrams set codes = "unknown" where collection="pp2021" and word="no i"
--------------

Query OK, 1 row affected (0.001 sec)
Rows matched: 1  Changed: 1  Warnings: 0

--------------
update nobigrams set codes = "peace of mind" where collection="pp2021" and word="no one"
--------------

Query OK, 1 row affected (0.003 sec)
Rows matched: 1  Changed: 1  Warnings: 0

--------------
update nobigrams set codes = "pimps or law enforcement" where collection="pp2021" and word="no pimp"
--------------

Query OK, 1 row affected (0.001 sec)
Rows matched: 1  Changed: 1  Warnings: 0

--------------
update nobigrams set codes = "unknown" where collection="pp2021" and word="no service"
--------------

Query OK, 1 row affected (0.003 sec)
Rows matched: 1  Changed: 1  Warnings: 0

--------------
update nobigrams set codes = "client behavior" where collection="pp2021" and word="no vulgar"
--------------

Query OK, 1 row affected (0.001 sec)
Rows matched: 1  Changed: 1  Warnings: 0

--------------
update nobigrams set codes = "client behavior" where collection="pp2021" and word="no price"
--------------

Query OK, 1 row affected (0.003 sec)
Rows matched: 1  Changed: 1  Warnings: 0

--------------
update nobigrams set codes = "client age,client gender" where collection="pp2021" and word="no men"
--------------

Query OK, 1 row affected (0.001 sec)
Rows matched: 1  Changed: 1  Warnings: 0

--------------
update nobigrams set codes = "peace of mind" where collection="pp2021" and word="no deposit"
--------------

Query OK, 1 row affected (0.003 sec)
Rows matched: 1  Changed: 1  Warnings: 0

--------------
update nobigrams set codes = "service restrictions" where collection="pp2021" and word="no dfk"
--------------

Query OK, 1 row affected (0.001 sec)
Rows matched: 1  Changed: 1  Warnings: 0

--------------
update nobigrams set codes = "service location" where collection="pp2021" and word="no outcall"
--------------

Query OK, 1 row affected (0.003 sec)
Rows matched: 1  Changed: 1  Warnings: 0

--------------
update nobigrams set codes = "peace of mind" where collection="pp2021" and word="no surprise"
--------------

Query OK, 1 row affected (0.003 sec)
Rows matched: 1  Changed: 1  Warnings: 0

--------------
update nobigrams set codes = "client behavior" where collection="pp2021" and word="no disrespect"
--------------

Query OK, 1 row affected (0.001 sec)
Rows matched: 1  Changed: 1  Warnings: 0

--------------
update nobigrams set codes = "unknown" where collection="pp2021" and word="no more"
--------------

Query OK, 1 row affected (0.003 sec)
Rows matched: 1  Changed: 1  Warnings: 0

--------------
update nobigrams set codes = "peace of mind" where collection="pp2021" and word="no other"
--------------

Query OK, 1 row affected (0.001 sec)
Rows matched: 1  Changed: 1  Warnings: 0

--------------
update nobigrams set codes = "service restrictions" where collection="pp2021" and word="no fs"
--------------

Query OK, 1 row affected (0.003 sec)
Rows matched: 1  Changed: 1  Warnings: 0

--------------
update nobigrams set codes = "client behavior" where collection="pp2021" and word="no lowballers"
--------------

Query OK, 1 row affected (0.001 sec)
Rows matched: 1  Changed: 1  Warnings: 0

--------------
update nobigrams set codes = "communication" where collection="pp2021" and word="no phone"
--------------

Query OK, 1 row affected (0.003 sec)
Rows matched: 1  Changed: 1  Warnings: 0

--------------
update nobigrams set codes = "client ethnicity" where collection="pp2021" and word="no black"
--------------

Query OK, 1 row affected (0.001 sec)
Rows matched: 1  Changed: 1  Warnings: 0

--------------
update nobigrams set codes = "peace of mind" where collection="pp2021" and word="no drama"
--------------

Query OK, 1 row affected (0.003 sec)
Rows matched: 1  Changed: 1  Warnings: 0

--------------
update nobigrams set codes = "client behavior" where collection="pp2021" and word="no lowballing"
--------------

Query OK, 1 row affected (0.001 sec)
Rows matched: 1  Changed: 1  Warnings: 0

--------------
update nobigrams set codes = "peace of mind" where collection="pp2021" and word="no rushed"
--------------

Query OK, 1 row affected (0.003 sec)
Rows matched: 1  Changed: 1  Warnings: 0

--------------
update nobigrams set codes = "pimps or law enforcement" where collection="pp2021" and word="no mistress"
--------------

Query OK, 1 row affected (0.003 sec)
Rows matched: 1  Changed: 1  Warnings: 0

--------------
update nobigrams set codes = "communication" where collection="pp2021" and word="no app"
--------------

Query OK, 1 row affected (0.001 sec)
Rows matched: 1  Changed: 1  Warnings: 0

--------------
update nobigrams set codes = "service time" where collection="pp2021" and word="no _NN_"
--------------

Query OK, 1 row affected (0.001 sec)
Rows matched: 1  Changed: 1  Warnings: 0

--------------
update nobigrams set codes = "services offered" where collection="pp2021" and word="no condom"
--------------

Query OK, 1 row affected (0.003 sec)
Rows matched: 1  Changed: 1  Warnings: 0

--------------
update nobigrams set codes = "service restrictions" where collection="pp2021" and word="no unsafe"
--------------

Query OK, 1 row affected (0.003 sec)
Rows matched: 1  Changed: 1  Warnings: 0

--------------
update nobigrams set codes = "service location" where collection="pp2021" and word="no carcall"
--------------

Query OK, 1 row affected (0.001 sec)
Rows matched: 1  Changed: 1  Warnings: 0

--------------
update nobigrams set codes = "client behavior" where collection="pp2021" and word="no negotiations"
--------------

Query OK, 1 row affected (0.003 sec)
Rows matched: 1  Changed: 1  Warnings: 0

--------------
update nobigrams set codes = "client behavior" where collection="pp2021" and word="no trades"
--------------

Query OK, 1 row affected (0.001 sec)
Rows matched: 1  Changed: 1  Warnings: 0

--------------
update nobigrams set codes = "client behavior" where collection="pp2021" and word="no games"
--------------

Query OK, 1 row affected (0.003 sec)
Rows matched: 1  Changed: 1  Warnings: 0

--------------
update nobigrams set codes = "service location" where collection="pp2021" and word="no incall"
--------------

Query OK, 1 row affected (0.001 sec)
Rows matched: 1  Changed: 1  Warnings: 0

--------------
update nobigrams set codes = "client behavior" where collection="pp2021" and word="no lowballer"
--------------

Query OK, 1 row affected (0.003 sec)
Rows matched: 1  Changed: 1  Warnings: 0

--------------
update nobigrams set codes = "service restrictions" where collection="pp2021" and word="no b"
--------------

Query OK, 1 row affected (0.001 sec)
Rows matched: 1  Changed: 1  Warnings: 0

--------------
update nobigrams set codes = "peace of mind" where collection="pp2021" and word="no further"
--------------

Query OK, 1 row affected (0.003 sec)
Rows matched: 1  Changed: 1  Warnings: 0

--------------
update nobigrams set codes = "client ethnicity" where collection="pp2021" and word="no blacks"
--------------

Query OK, 1 row affected (0.001 sec)
Rows matched: 1  Changed: 1  Warnings: 0

--------------
update nobigrams set codes = "service restrictions" where collection="pp2021" and word="no bare"
--------------

Query OK, 1 row affected (0.003 sec)
Rows matched: 1  Changed: 1  Warnings: 0

--------------
update nobigrams set codes = "pimps or law enforcement" where collection="pp2021" and word="no thugs"
--------------

Query OK, 1 row affected (0.001 sec)
Rows matched: 1  Changed: 1  Warnings: 0

--------------
update nobigrams set codes = "employment" where collection="pp2021" and word="no experience"
--------------

Query OK, 1 row affected (0.003 sec)
Rows matched: 1  Changed: 1  Warnings: 0

--------------
update nobigrams set codes = "service location" where collection="pp2021" and word="no outcalls"
--------------

Query OK, 1 row affected (0.001 sec)
Rows matched: 1  Changed: 1  Warnings: 0

--------------
update nobigrams set codes = "service restrictions" where collection="pp2021" and word="no bareback"
--------------

Query OK, 1 row affected (0.003 sec)
Rows matched: 1  Changed: 1  Warnings: 0

--------------
update nobigrams set codes = "peace of mind" where collection="pp2021" and word="no bait"
--------------

Query OK, 1 row affected (0.001 sec)
Rows matched: 1  Changed: 1  Warnings: 0

--------------
update nobigrams set codes = "communication" where collection="pp2021" and word="no private"
--------------

Query OK, 1 row affected (0.003 sec)
Rows matched: 1  Changed: 1  Warnings: 0

--------------
update nobigrams set codes = "service restrictions" where collection="pp2021" and word="no gr_NN_k"
--------------

Query OK, 1 row affected (0.001 sec)
Rows matched: 1  Changed: 1  Warnings: 0

--------------
update nobigrams set codes = "payment" where collection="pp2021" and word="no e"
--------------

Query OK, 1 row affected (0.003 sec)
Rows matched: 1  Changed: 1  Warnings: 0

--------------
update nobigrams set codes = "service restrictions" where collection="pp2021" and word="no bbbj"
--------------

Query OK, 1 row affected (0.003 sec)
Rows matched: 1  Changed: 1  Warnings: 0

--------------
update nobigrams set codes = "client ethnicity" where collection="pp2021" and word="no blk"
--------------

Query OK, 1 row affected (0.001 sec)
Rows matched: 1  Changed: 1  Warnings: 0

--------------
update nobigrams set codes = "no pictures" where collection="pp2021" and word="no additional"
--------------

Query OK, 1 row affected (0.003 sec)
Rows matched: 1  Changed: 1  Warnings: 0

--------------
update nobigrams set codes = "peace of mind" where collection="pp2021" and word="no clock"
--------------

Query OK, 1 row affected (0.001 sec)
Rows matched: 1  Changed: 1  Warnings: 0

--------------
update nobigrams set codes = "peace of mind" where collection="pp2021" and word="no fake"
--------------

Query OK, 1 row affected (0.003 sec)
Rows matched: 1  Changed: 1  Warnings: 0

--------------
update nobigrams set codes = "peace of mind" where collection="pp2021" and word="no stress"
--------------

Query OK, 1 row affected (0.001 sec)
Rows matched: 1  Changed: 1  Warnings: 0

--------------
update nobigrams set codes = "peace of mind" where collection="pp2021" and word="no miscommunication"
--------------

Query OK, 1 row affected (0.003 sec)
Rows matched: 1  Changed: 1  Warnings: 0

--------------
update nobigrams set codes = "client behavior" where collection="pp2021" and word="no low"
--------------

Query OK, 1 row affected (0.001 sec)
Rows matched: 1  Changed: 1  Warnings: 0

--------------
update nobigrams set codes = "service restrictions" where collection="pp2021" and word="no gr"
--------------

Query OK, 1 row affected (0.003 sec)
Rows matched: 1  Changed: 1  Warnings: 0

--------------
update nobigrams set codes = "peace of mind" where collection="pp2021" and word="no disappointments"
--------------

Query OK, 1 row affected (0.001 sec)
Rows matched: 1  Changed: 1  Warnings: 0

--------------
update nobigrams set codes = "peace of mind" where collection="pp2021" and word="no bullshit"
--------------

Query OK, 1 row affected (0.003 sec)
Rows matched: 1  Changed: 1  Warnings: 0

--------------
update nobigrams set codes = "client behavior" where collection="pp2021" and word="no rude"
--------------

Query OK, 1 row affected (0.001 sec)
Rows matched: 1  Changed: 1  Warnings: 0

--------------
update nobigrams set codes = "communication" where collection="pp2021" and word="no text"
--------------

Query OK, 1 row affected (0.003 sec)
Rows matched: 1  Changed: 1  Warnings: 0

--------------
update nobigrams set codes = "client behavior" where collection="pp2021" and word="no negotiating"
--------------

Query OK, 1 row affected (0.001 sec)
Rows matched: 1  Changed: 1  Warnings: 0

--------------
update nobigrams set codes = "client behavior" where collection="pp2021" and word="no shows"
--------------

Query OK, 1 row affected (0.003 sec)
Rows matched: 1  Changed: 1  Warnings: 0

--------------
update nobigrams set codes = "service location" where collection="pp2021" and word="no car"
--------------

Query OK, 1 row affected (0.001 sec)
Rows matched: 1  Changed: 1  Warnings: 0

--------------
update nobigrams set codes = "client behavior" where collection="pp2021" and word="no negotiation"
--------------

Query OK, 1 row affected (0.003 sec)
Rows matched: 1  Changed: 1  Warnings: 0

--------------
update nobigrams set codes = "service location" where collection="pp2021" and word="no incalls"
--------------

Query OK, 1 row affected (0.001 sec)
Rows matched: 1  Changed: 1  Warnings: 0

--------------
update nobigrams set codes = "unknown" where collection="pp2021" and word="no longer"
--------------

Query OK, 1 row affected (0.003 sec)
Rows matched: 1  Changed: 1  Warnings: 0

--------------
update nobigrams set codes = "client behavior" where collection="pp2021" and word="no party"
--------------

Query OK, 1 row affected (0.001 sec)
Rows matched: 1  Changed: 1  Warnings: 0

--------------
update nobigrams set codes = "service restrictions" where collection="pp2021" and word="no unprotected"
--------------

Query OK, 1 row affected (0.003 sec)
Rows matched: 1  Changed: 1  Warnings: 0

--------------
update nobigrams set codes = "communication" where collection="pp2021" and word="no unknown"
--------------

Query OK, 1 row affected (0.001 sec)
Rows matched: 1  Changed: 1  Warnings: 0

--------------
update nobigrams set codes = "communication" where collection="pp2021" and word="no blocked"
--------------

Query OK, 1 row affected (0.003 sec)
Rows matched: 1  Changed: 1  Warnings: 0

--------------
update nobigrams set codes = "peace of mind" where collection="pp2021" and word="no rushing"
--------------

Query OK, 1 row affected (0.003 sec)
Rows matched: 1  Changed: 1  Warnings: 0

--------------
update nobigrams set codes = "client behavior" where collection="pp2021" and word="no show"
--------------

Query OK, 1 row affected (0.001 sec)
Rows matched: 1  Changed: 1  Warnings: 0

--------------
update nobigrams set codes = "no pictures" where collection="pp2021" and word="no extra"
--------------

Query OK, 1 row affected (0.003 sec)
Rows matched: 1  Changed: 1  Warnings: 0

--------------
update nobigrams set codes = "peace of mind" where collection="pp2021" and word="no rush"
--------------

Query OK, 1 row affected (0.001 sec)
Rows matched: 1  Changed: 1  Warnings: 0

--------------
update nobigrams set codes = "service time" where collection="pp2021" and word="no hh"
--------------

Query OK, 1 row affected (0.003 sec)
Rows matched: 1  Changed: 1  Warnings: 0

--------------
update nobigrams set codes = "no pictures" where collection="pp2021" and word="no free"
--------------

Query OK, 1 row affected (0.001 sec)
Rows matched: 1  Changed: 1  Warnings: 0

--------------
update nobigrams set codes = "client behavior" where collection="pp2021" and word="no explicit"
--------------

Query OK, 1 row affected (0.003 sec)
Rows matched: 1  Changed: 1  Warnings: 0

--------------
update nobigrams set codes = "communication" where collection="pp2021" and word="no calls"
--------------

Query OK, 1 row affected (0.001 sec)
Rows matched: 1  Changed: 1  Warnings: 0

--------------
update nobigrams set codes = "client behavior" where collection="pp2021" and word="no cheap"
--------------

Query OK, 1 row affected (0.003 sec)
Rows matched: 1  Changed: 1  Warnings: 0

--------------
update nobigrams set codes = "client behavior" where collection="pp2021" and word="no exceptions"
--------------

Query OK, 1 row affected (0.001 sec)
Rows matched: 1  Changed: 1  Warnings: 0

--------------
update nobigrams set codes = "service location" where collection="pp2021" and word="no carcalls"
--------------

Query OK, 1 row affected (0.003 sec)
Rows matched: 1  Changed: 1  Warnings: 0

--------------
update nobigrams set codes = "communication" where collection="pp2021" and word="no call"
--------------

Query OK, 1 row affected (0.003 sec)
Rows matched: 1  Changed: 1  Warnings: 0

--------------
update nobigrams set codes = "pimps or law enforcement" where collection="pp2021" and word="no pimps"
--------------

Query OK, 1 row affected (0.001 sec)
Rows matched: 1  Changed: 1  Warnings: 0

--------------
update nobigrams set codes = "no pictures" where collection="pp2021" and word="no face"
--------------

Query OK, 1 row affected (0.003 sec)
Rows matched: 1  Changed: 1  Warnings: 0

--------------
update nobigrams set codes = "client ethnicity" where collection="ppall" and word="no african"
--------------

Query OK, 1 row affected (0.001 sec)
Rows matched: 1  Changed: 1  Warnings: 0

--------------
update nobigrams set codes = "client behavior" where collection="ppall" and word="no negotiation"
--------------

Query OK, 1 row affected (0.003 sec)
Rows matched: 1  Changed: 1  Warnings: 0

--------------
update nobigrams set codes = "client behavior" where collection="ppall" and word="no endless"
--------------

Query OK, 1 row affected (0.001 sec)
Rows matched: 1  Changed: 1  Warnings: 0

--------------
update nobigrams set codes = "communication" where collection="ppall" and word="no emails"
--------------

Query OK, 1 row affected (0.003 sec)
Rows matched: 1  Changed: 1  Warnings: 0

--------------
update nobigrams set codes = "peace of mind" where collection="ppall" and word="no rush"
--------------

Query OK, 1 row affected (0.001 sec)
Rows matched: 1  Changed: 1  Warnings: 0

--------------
update nobigrams set codes = "peace of mind" where collection="ppall" and word="no extra"
--------------

Query OK, 1 row affected (0.003 sec)
Rows matched: 1  Changed: 1  Warnings: 0

--------------
update nobigrams set codes = "unknown" where collection="ppall" and word="no need"
--------------

Query OK, 1 row affected (0.001 sec)
Rows matched: 1  Changed: 1  Warnings: 0

--------------
update nobigrams set codes = "client behavior" where collection="ppall" and word="no trades"
--------------

Query OK, 1 row affected (0.003 sec)
Rows matched: 1  Changed: 1  Warnings: 0

--------------
update nobigrams set codes = "no pictures" where collection="ppall" and word="no pics"
--------------

Query OK, 1 row affected (0.001 sec)
Rows matched: 1  Changed: 1  Warnings: 0

--------------
update nobigrams set codes = "service restrictions" where collection="ppall" and word="no bb"
--------------

Query OK, 1 row affected (0.003 sec)
Rows matched: 1  Changed: 1  Warnings: 0

--------------
update nobigrams set codes = "client behavior" where collection="ppall" and word="no time"
--------------

Query OK, 1 row affected (0.003 sec)
Rows matched: 1  Changed: 1  Warnings: 0

--------------
update nobigrams set codes = "peace of mind" where collection="ppall" and word="no strings"
--------------

Query OK, 1 row affected (0.001 sec)
Rows matched: 1  Changed: 1  Warnings: 0

--------------
update nobigrams set codes = "unknown" where collection="ppall" and word="no no"
--------------

Query OK, 1 row affected (0.002 sec)
Rows matched: 1  Changed: 1  Warnings: 0

--------------
update nobigrams set codes = "client behavior" where collection="ppall" and word="no drugs"
--------------

Query OK, 1 row affected (0.003 sec)
Rows matched: 1  Changed: 1  Warnings: 0

--------------
update nobigrams set codes = "no pictures" where collection="ppall" and word="no pic"
--------------

Query OK, 1 row affected (0.003 sec)
Rows matched: 1  Changed: 1  Warnings: 0

--------------
update nobigrams set codes = "peace of mind" where collection="ppall" and word="no surprises"
--------------

Query OK, 1 row affected (0.006 sec)
Rows matched: 1  Changed: 1  Warnings: 0

--------------
update nobigrams set codes = "peace of mind" where collection="ppall" and word="no bait"
--------------

Query OK, 1 row affected (0.003 sec)
Rows matched: 1  Changed: 1  Warnings: 0

--------------
update nobigrams set codes = "client ethnicity" where collection="ppall" and word="no black"
--------------

Query OK, 1 row affected (0.003 sec)
Rows matched: 1  Changed: 1  Warnings: 0

--------------
update nobigrams set codes = "peace of mind" where collection="ppall" and word="no fake"
--------------

Query OK, 1 row affected (0.003 sec)
Rows matched: 1  Changed: 1  Warnings: 0

--------------
update nobigrams set codes = "client behavior" where collection="ppall" and word="no rude"
--------------

Query OK, 1 row affected (0.003 sec)
Rows matched: 1  Changed: 1  Warnings: 0

--------------
update nobigrams set codes = "client behavior" where collection="ppall" and word="no cheap"
--------------

Query OK, 1 row affected (0.001 sec)
Rows matched: 1  Changed: 1  Warnings: 0

--------------
update nobigrams set codes = "peace of mind" where collection="ppall" and word="no stress"
--------------

Query OK, 1 row affected (0.003 sec)
Rows matched: 1  Changed: 1  Warnings: 0

--------------
update nobigrams set codes = "services offered" where collection="ppall" and word="no restrictions"
--------------

Query OK, 1 row affected (0.001 sec)
Rows matched: 1  Changed: 1  Warnings: 0

--------------
update nobigrams set codes = "peace of mind" where collection="ppall" and word="no disappointment"
--------------

Query OK, 1 row affected (0.003 sec)
Rows matched: 1  Changed: 1  Warnings: 0

--------------
update nobigrams set codes = "no pictures" where collection="ppall" and word="no face"
--------------

Query OK, 1 row affected (0.001 sec)
Rows matched: 1  Changed: 1  Warnings: 0

--------------
update nobigrams set codes = "peace of mind" where collection="ppall" and word="no rushing"
--------------

Query OK, 1 row affected (0.003 sec)
Rows matched: 1  Changed: 1  Warnings: 0

--------------
update nobigrams set codes = "peace of mind" where collection="ppall" and word="no fakes"
--------------

Query OK, 1 row affected (0.001 sec)
Rows matched: 1  Changed: 1  Warnings: 0

--------------
update nobigrams set codes = "communication" where collection="ppall" and word="no text"
--------------

Query OK, 1 row affected (0.003 sec)
Rows matched: 1  Changed: 1  Warnings: 0

--------------
update nobigrams set codes = "peace of mind" where collection="ppall" and word="no agency"
--------------

Query OK, 1 row affected (0.001 sec)
Rows matched: 1  Changed: 1  Warnings: 0

--------------
update nobigrams set codes = "client age,client ethnicity" where collection="ppall" and word="no young"
--------------

Query OK, 1 row affected (0.003 sec)
Rows matched: 1  Changed: 1  Warnings: 0

--------------
update nobigrams set codes = "communication" where collection="ppall" and word="no texting"
--------------

Query OK, 1 row affected (0.003 sec)
Rows matched: 1  Changed: 1  Warnings: 0

--------------
update nobigrams set codes = "peace of mind" where collection="ppall" and word="no driver"
--------------

Query OK, 1 row affected (0.001 sec)
Rows matched: 1  Changed: 1  Warnings: 0

--------------
update nobigrams set codes = "unknown" where collection="ppall" and word="no b"
--------------

Query OK, 1 row affected (0.003 sec)
Rows matched: 1  Changed: 1  Warnings: 0

--------------
update nobigrams set codes = "communication" where collection="ppall" and word="no private"
--------------

Query OK, 1 row affected (0.001 sec)
Rows matched: 1  Changed: 1  Warnings: 0

--------------
update nobigrams set codes = "client behavior" where collection="ppall" and word="no negotiating"
--------------

Query OK, 1 row affected (0.003 sec)
Rows matched: 1  Changed: 1  Warnings: 0

--------------
update nobigrams set codes = "client behavior" where collection="ppall" and word="no explicit"
--------------

Query OK, 1 row affected (0.003 sec)
Rows matched: 1  Changed: 1  Warnings: 0

--------------
update nobigrams set codes = "services offered" where collection="ppall" and word="no limits"
--------------

Query OK, 1 row affected (0.001 sec)
Rows matched: 1  Changed: 1  Warnings: 0

--------------
update nobigrams set codes = "service restrictions" where collection="ppall" and word="no g"
--------------

Query OK, 1 row affected (0.003 sec)
Rows matched: 1  Changed: 1  Warnings: 0

--------------
update nobigrams set codes = "communication" where collection="ppall" and word="no call"
--------------

Query OK, 1 row affected (0.001 sec)
Rows matched: 1  Changed: 1  Warnings: 0

--------------
update nobigrams set codes = "service location" where collection="ppall" and word="no car"
--------------

Query OK, 1 row affected (0.003 sec)
Rows matched: 1  Changed: 1  Warnings: 0

--------------
update nobigrams set codes = "service restrictions" where collection="ppall" and word="no unsafe"
--------------

Query OK, 1 row affected (0.003 sec)
Rows matched: 1  Changed: 1  Warnings: 0

--------------
update nobigrams set codes = "communication" where collection="ppall" and word="no calls"
--------------

Query OK, 1 row affected (0.001 sec)
Rows matched: 1  Changed: 1  Warnings: 0

--------------
update nobigrams set codes = "client behavior" where collection="ppall" and word="no lowballers"
--------------

Query OK, 1 row affected (0.003 sec)
Rows matched: 1  Changed: 1  Warnings: 0

--------------
update nobigrams set codes = "client behavior" where collection="ppall" and word="no game"
--------------

Query OK, 1 row affected (0.001 sec)
Rows matched: 1  Changed: 1  Warnings: 0

--------------
update nobigrams set codes = "peace of mind" where collection="ppall" and word="no hassle"
--------------

Query OK, 1 row affected (0.003 sec)
Rows matched: 1  Changed: 1  Warnings: 0

--------------
update nobigrams set codes = "service time" where collection="ppall" and word="no _NN_"
--------------

Query OK, 1 row affected (0.003 sec)
Rows matched: 1  Changed: 1  Warnings: 0

--------------
update nobigrams set codes = "communication" where collection="ppall" and word="no answer"
--------------

Query OK, 1 row affected (0.001 sec)
Rows matched: 1  Changed: 1  Warnings: 0

--------------
update nobigrams set codes = "communication" where collection="ppall" and word="no unknown"
--------------

Query OK, 1 row affected (0.003 sec)
Rows matched: 1  Changed: 1  Warnings: 0

--------------
update nobigrams set codes = "unknown" where collection="ppall" and word="no i"
--------------

Query OK, 1 row affected (0.001 sec)
Rows matched: 1  Changed: 1  Warnings: 0

--------------
update nobigrams set codes = "peace of mind" where collection="ppall" and word="no further"
--------------

Query OK, 1 row affected (0.003 sec)
Rows matched: 1  Changed: 1  Warnings: 0

--------------
update nobigrams set codes = "peace of mind" where collection="ppall" and word="no worries"
--------------

Query OK, 1 row affected (0.001 sec)
Rows matched: 1  Changed: 1  Warnings: 0

--------------
update nobigrams set codes = "peace of mind" where collection="ppall" and word="no one"
--------------

Query OK, 1 row affected (0.003 sec)
Rows matched: 1  Changed: 1  Warnings: 0

--------------
update nobigrams set codes = "communication" where collection="ppall" and word="no txt"
--------------

Query OK, 1 row affected (0.001 sec)
Rows matched: 1  Changed: 1  Warnings: 0

--------------
update nobigrams set codes = "pimps or law enforcement" where collection="ppall" and word="no thugs"
--------------

Query OK, 1 row affected (0.003 sec)
Rows matched: 1  Changed: 1  Warnings: 0

--------------
update nobigrams set codes = "client behavior" where collection="ppall" and word="no low"
--------------

Query OK, 1 row affected (0.001 sec)
Rows matched: 1  Changed: 1  Warnings: 0

--------------
update nobigrams set codes = "communication" where collection="ppall" and word="no blocked"
--------------

Query OK, 1 row affected (0.003 sec)
Rows matched: 1  Changed: 1  Warnings: 0

--------------
update nobigrams set codes = "peace of mind" where collection="ppall" and word="no drama"
--------------

Query OK, 1 row affected (0.001 sec)
Rows matched: 1  Changed: 1  Warnings: 0

--------------
update nobigrams set codes = "peace of mind" where collection="ppall" and word="no hidden"
--------------

Query OK, 1 row affected (0.003 sec)
Rows matched: 1  Changed: 1  Warnings: 0

--------------
update nobigrams set codes = "service location" where collection="ppall" and word="no incall"
--------------

Query OK, 1 row affected (0.001 sec)
Rows matched: 1  Changed: 1  Warnings: 0

--------------
update nobigrams set codes = "pimps or law enforcement" where collection="ppall" and word="no pimps"
--------------

Query OK, 1 row affected (0.003 sec)
Rows matched: 1  Changed: 1  Warnings: 0

--------------
update nobigrams set codes = "peace of mind" where collection="ppall" and word="no clock"
--------------

Query OK, 1 row affected (0.003 sec)
Rows matched: 1  Changed: 1  Warnings: 0

--------------
update nobigrams set codes = "client behavior" where collection="ppall" and word="no dirty"
--------------

Query OK, 1 row affected (0.003 sec)
Rows matched: 1  Changed: 1  Warnings: 0

--------------
update nobigrams set codes = "peace of mind" where collection="ppall" and word="no bullshit"
--------------

Query OK, 1 row affected (0.001 sec)
Rows matched: 1  Changed: 1  Warnings: 0

--------------
update nobigrams set codes = "peace of mind" where collection="ppall" and word="no more"
--------------

Query OK, 1 row affected (0.003 sec)
Rows matched: 1  Changed: 1  Warnings: 0

--------------
update nobigrams set codes = "client behavior" where collection="ppall" and word="no sexting"
--------------

Query OK, 1 row affected (0.001 sec)
Rows matched: 1  Changed: 1  Warnings: 0

--------------
update nobigrams set codes = "peace of mind" where collection="ppall" and word="no rushed"
--------------

Query OK, 1 row affected (0.003 sec)
Rows matched: 1  Changed: 1  Warnings: 0

--------------
update nobigrams set codes = "communication" where collection="ppall" and word="no phone"
--------------

Query OK, 1 row affected (0.001 sec)
Rows matched: 1  Changed: 1  Warnings: 0

--------------
update nobigrams set codes = "peace of mind" where collection="ppall" and word="no regrets"
--------------

Query OK, 1 row affected (0.003 sec)
Rows matched: 1  Changed: 1  Warnings: 0

--------------
update nobigrams set codes = "peace of mind" where collection="ppall" and word="no disappointments"
--------------

Query OK, 1 row affected (0.003 sec)
Rows matched: 1  Changed: 1  Warnings: 0

--------------
update nobigrams set codes = "unknown" where collection="ppall" and word="no frameborder"
--------------

Query OK, 1 row affected (0.001 sec)
Rows matched: 1  Changed: 1  Warnings: 0

--------------
update nobigrams set codes = "no pictures" where collection="ppall" and word="no picture"
--------------

Query OK, 1 row affected (0.003 sec)
Rows matched: 1  Changed: 1  Warnings: 0

--------------
update nobigrams set codes = "employment" where collection="ppall" and word="no experience"
--------------

Query OK, 1 row affected (0.001 sec)
Rows matched: 1  Changed: 1  Warnings: 0

--------------
update nobigrams set codes = "unknown" where collection="ppall" and word="no longer"
--------------

Query OK, 1 row affected (0.003 sec)
Rows matched: 1  Changed: 1  Warnings: 0

--------------
update nobigrams set codes = "communication" where collection="ppall" and word="no email"
--------------

Query OK, 1 row affected (0.001 sec)
Rows matched: 1  Changed: 1  Warnings: 0

--------------
update nobigrams set codes = "service restrictions" where collection="ppall" and word="no bare"
--------------

Query OK, 1 row affected (0.003 sec)
Rows matched: 1  Changed: 1  Warnings: 0

--------------
update nobigrams set codes = "client ethnicity" where collection="ppall" and word="no aa"
--------------

Query OK, 1 row affected (0.003 sec)
Rows matched: 1  Changed: 1  Warnings: 0

--------------
update nobigrams set codes = "unknown" where collection="ppall" and word="no _N_"
--------------

Query OK, 1 row affected (0.001 sec)
Rows matched: 1  Changed: 1  Warnings: 0

--------------
update nobigrams set codes = "client ethnicity" where collection="ppall" and word="no blacks"
--------------

Query OK, 1 row affected (0.003 sec)
Rows matched: 1  Changed: 1  Warnings: 0

--------------
update nobigrams set codes = "client ethnicity" where collection="ppall" and word="no blk"
--------------

Query OK, 1 row affected (0.001 sec)
Rows matched: 1  Changed: 1  Warnings: 0

--------------
update nobigrams set codes = "client behavior" where collection="ppall" and word="no negotiations"
--------------

Query OK, 1 row affected (0.003 sec)
Rows matched: 1  Changed: 1  Warnings: 0

--------------
update nobigrams set codes = "service location" where collection="ppall" and word="no outcalls"
--------------

Query OK, 1 row affected (0.001 sec)
Rows matched: 1  Changed: 1  Warnings: 0

--------------
update nobigrams set codes = "communication" where collection="ppall" and word="no block"
--------------

Query OK, 1 row affected (0.003 sec)
Rows matched: 1  Changed: 1  Warnings: 0

--------------
update nobigrams set codes = "service location" where collection="ppall" and word="no incalls"
--------------

Query OK, 1 row affected (0.001 sec)
Rows matched: 1  Changed: 1  Warnings: 0

--------------
update nobigrams set codes = "client behavior" where collection="ppall" and word="no vulgar"
--------------

Query OK, 1 row affected (0.003 sec)
Rows matched: 1  Changed: 1  Warnings: 0

--------------
update nobigrams set codes = "peace of mind" where collection="ppall" and word="no attitude"
--------------

Query OK, 1 row affected (0.001 sec)
Rows matched: 1  Changed: 1  Warnings: 0

--------------
update nobigrams set codes = "peace of mind" where collection="ppall" and word="no other"
--------------

Query OK, 1 row affected (0.003 sec)
Rows matched: 1  Changed: 1  Warnings: 0

--------------
update nobigrams set codes = "peace of mind" where collection="ppall" and word="no games"
--------------

Query OK, 1 row affected (0.001 sec)
Rows matched: 1  Changed: 1  Warnings: 0

--------------
update nobigrams set codes = "peace of mind" where collection="ppall" and word="no fuss"
--------------

Query OK, 1 row affected (0.003 sec)
Rows matched: 1  Changed: 1  Warnings: 0

--------------
update nobigrams set codes = "appearance" where collection="ppall" and word="no tattoos"
--------------

Query OK, 1 row affected (0.001 sec)
Rows matched: 1  Changed: 1  Warnings: 0

--------------
update nobigrams set codes = "unknown" where collection="ppall" and word="no matter"
--------------

Query OK, 1 row affected (0.003 sec)
Rows matched: 1  Changed: 1  Warnings: 0

--------------
update nobigrams set codes = "client behavior" where collection="ppall" and word="no shows"
--------------

Query OK, 1 row affected (0.003 sec)
Rows matched: 1  Changed: 1  Warnings: 0

--------------
update nobigrams set codes = "unknown" where collection="ppall" and word="no problem"
--------------

Query OK, 1 row affected (0.001 sec)
Rows matched: 1  Changed: 1  Warnings: 0

--------------
update nobigrams set codes = "client age,client gender" where collection="ppall" and word="no men"
--------------

Query OK, 1 row affected (0.003 sec)
Rows matched: 1  Changed: 1  Warnings: 0

--------------
update nobigrams set codes = "pimps or law enforcement" where collection="ppall" and word="no law"
--------------

Query OK, 1 row affected (0.001 sec)
Rows matched: 1  Changed: 1  Warnings: 0

--------------
update nobigrams set codes = "client behavior" where collection="ppall" and word="no exceptions"
--------------

Query OK, 1 row affected (0.003 sec)
Rows matched: 1  Changed: 1  Warnings: 0

--------------
update nobigrams set codes = "communication" where collection="ppall" and word="no restricted"
--------------

Query OK, 1 row affected (0.001 sec)
Rows matched: 1  Changed: 1  Warnings: 0

--------------
update nobigrams set codes = "communication" where collection="ppall" and word="no texts"
--------------

Query OK, 1 row affected (0.003 sec)
Rows matched: 1  Changed: 1  Warnings: 0

--------------
update nobigrams set codes = "service restrictions" where collection="ppall" and word="no gr"
--------------

Query OK, 1 row affected (0.009 sec)
Rows matched: 1  Changed: 1  Warnings: 0

--------------
update nobigrams set codes = "peace of mind" where collection="ppall" and word="no bs"
--------------

Query OK, 1 row affected (0.003 sec)
Rows matched: 1  Changed: 1  Warnings: 0

--------------
update nobigrams set codes = "service restrictions" where collection="pp2007" and word="no full"
--------------

Query OK, 1 row affected (0.003 sec)
Rows matched: 1  Changed: 1  Warnings: 0

--------------
update nobigrams set codes = "peace of mind" where collection="pp2007" and word="no hassles"
--------------

Query OK, 1 row affected (0.001 sec)
Rows matched: 1  Changed: 1  Warnings: 0

--------------
update nobigrams set codes = "communication" where collection="pp2007" and word="no texts"
--------------

Query OK, 1 row affected (0.003 sec)
Rows matched: 1  Changed: 1  Warnings: 0

--------------
update nobigrams set codes = "peace of mind" where collection="pp2007" and word="no rush"
--------------

Query OK, 1 row affected (0.001 sec)
Rows matched: 1  Changed: 1  Warnings: 0

--------------
update nobigrams set codes = "service restrictions" where collection="pp2007" and word="no bb"
--------------

Query OK, 1 row affected (0.003 sec)
Rows matched: 1  Changed: 1  Warnings: 0

--------------
update nobigrams set codes = "communication" where collection="pp2007" and word="no e"
--------------

Query OK, 1 row affected (0.001 sec)
Rows matched: 1  Changed: 1  Warnings: 0

--------------
update nobigrams set codes = "service location" where collection="pp2007" and word="no incall"
--------------

Query OK, 1 row affected (0.003 sec)
Rows matched: 1  Changed: 1  Warnings: 0

--------------
update nobigrams set codes = "peace of mind" where collection="pp2007" and word="no upsell"
--------------

Query OK, 1 row affected (0.001 sec)
Rows matched: 1  Changed: 1  Warnings: 0

--------------
update nobigrams set codes = "service restrictions" where collection="pp2007" and word="no fs"
--------------

Query OK, 1 row affected (0.003 sec)
Rows matched: 1  Changed: 1  Warnings: 0

--------------
update nobigrams set codes = "unknown" where collection="pp2007" and word="no i"
--------------

Query OK, 1 row affected (0.001 sec)
Rows matched: 1  Changed: 1  Warnings: 0

--------------
update nobigrams set codes = "peace of mind" where collection="pp2007" and word="no rushed"
--------------

Query OK, 1 row affected (0.003 sec)
Rows matched: 1  Changed: 1  Warnings: 0

--------------
update nobigrams set codes = "service restrictions" where collection="pp2007" and word="no bbbj"
--------------

Query OK, 1 row affected (0.001 sec)
Rows matched: 1  Changed: 1  Warnings: 0

--------------
update nobigrams set codes = "client behavior,peace of mind" where collection="pp2007" and word="no bs"
--------------

Query OK, 1 row affected (0.003 sec)
Rows matched: 1  Changed: 1  Warnings: 0

--------------
update nobigrams set codes = "service restrictions" where collection="pp2007" and word="no trips"
--------------

Query OK, 1 row affected (0.003 sec)
Rows matched: 1  Changed: 1  Warnings: 0

--------------
update nobigrams set codes = "service restrictions" where collection="pp2007" and word="no greek"
--------------

Query OK, 1 row affected (0.001 sec)
Rows matched: 1  Changed: 1  Warnings: 0

--------------
update nobigrams set codes = "peace of mind" where collection="pp2007" and word="no bait"
--------------

Query OK, 1 row affected (0.003 sec)
Rows matched: 1  Changed: 1  Warnings: 0

--------------
update nobigrams set codes = "service location" where collection="pp2007" and word="no incalls"
--------------

Query OK, 1 row affected (0.001 sec)
Rows matched: 1  Changed: 1  Warnings: 0

--------------
update nobigrams set codes = "unknown" where collection="pp2007" and word="no matter"
--------------

Query OK, 1 row affected (0.003 sec)
Rows matched: 1  Changed: 1  Warnings: 0

--------------
update nobigrams set codes = "unknown" where collection="pp2007" and word="no no"
--------------

Query OK, 1 row affected (0.003 sec)
Rows matched: 1  Changed: 1  Warnings: 0

--------------
update nobigrams set codes = "unknown" where collection="pp2007" and word="no _NNN_"
--------------

Query OK, 1 row affected (0.001 sec)
Rows matched: 1  Changed: 1  Warnings: 0

--------------
update nobigrams set codes = "unknown" where collection="pp2007" and word="no joke"
--------------

Query OK, 1 row affected (0.003 sec)
Rows matched: 1  Changed: 1  Warnings: 0

--------------
update nobigrams set codes = "peace of mind" where collection="pp2007" and word="no lie"
--------------

Query OK, 1 row affected (0.001 sec)
Rows matched: 1  Changed: 1  Warnings: 0

--------------
update nobigrams set codes = "unknown" where collection="pp2007" and word="no _NN_"
--------------

Query OK, 1 row affected (0.003 sec)
Rows matched: 1  Changed: 1  Warnings: 0

--------------
update nobigrams set codes = "peace of mind" where collection="pp2007" and word="no false"
--------------

Query OK, 1 row affected (0.001 sec)
Rows matched: 1  Changed: 1  Warnings: 0

--------------
update nobigrams set codes = "services offered" where collection="pp2007" and word="no restrictions"
--------------

Query OK, 1 row affected (0.003 sec)
Rows matched: 1  Changed: 1  Warnings: 0

--------------
update nobigrams set codes = "unknown" where collection="pp2007" and word="no idea"
--------------

Query OK, 1 row affected (0.001 sec)
Rows matched: 1  Changed: 1  Warnings: 0

--------------
update nobigrams set codes = "peace of mind" where collection="pp2007" and word="no upselling"
--------------

Query OK, 1 row affected (0.003 sec)
Rows matched: 1  Changed: 1  Warnings: 0

--------------
update nobigrams set codes = "service restrictions" where collection="pp2007" and word="no sex"
--------------

Query OK, 1 row affected (0.001 sec)
Rows matched: 1  Changed: 1  Warnings: 0

--------------
update nobigrams set codes = "communication" where collection="pp2007" and word="no blk"
--------------

Query OK, 1 row affected (0.003 sec)
Rows matched: 1  Changed: 1  Warnings: 0

--------------
update nobigrams set codes = "unknown" where collection="pp2007" and word="no longer"
--------------

Query OK, 1 row affected (0.001 sec)
Rows matched: 1  Changed: 1  Warnings: 0

--------------
update nobigrams set codes = "communication" where collection="pp2007" and word="no phone"
--------------

Query OK, 1 row affected (0.003 sec)
Rows matched: 1  Changed: 1  Warnings: 0

--------------
update nobigrams set codes = "communication" where collection="pp2007" and word="no pay"
--------------

Query OK, 1 row affected (0.003 sec)
Rows matched: 1  Changed: 1  Warnings: 0

--------------
update nobigrams set codes = "no pictures" where collection="pp2007" and word="no pics"
--------------

Query OK, 1 row affected (0.001 sec)
Rows matched: 1  Changed: 1  Warnings: 0

--------------
update nobigrams set codes = "communication" where collection="pp2007" and word="no bloked"
--------------

Query OK, 1 row affected (0.003 sec)
Rows matched: 1  Changed: 1  Warnings: 0

--------------
update nobigrams set codes = "peace of mind" where collection="pp2007" and word="no worries"
--------------

Query OK, 1 row affected (0.001 sec)
Rows matched: 1  Changed: 1  Warnings: 0

--------------
update nobigrams set codes = "peace of mind" where collection="pp2007" and word="no other"
--------------

Query OK, 1 row affected (0.003 sec)
Rows matched: 1  Changed: 1  Warnings: 0

--------------
update nobigrams set codes = "communication" where collection="pp2007" and word="no blocked"
--------------

Query OK, 1 row affected (0.001 sec)
Rows matched: 1  Changed: 1  Warnings: 0

--------------
update nobigrams set codes = "communication" where collection="pp2007" and word="no private"
--------------

Query OK, 1 row affected (0.003 sec)
Rows matched: 1  Changed: 1  Warnings: 0

--------------
update nobigrams set codes = "communication" where collection="pp2007" and word="no message"
--------------

Query OK, 1 row affected (0.001 sec)
Rows matched: 1  Changed: 1  Warnings: 0

--------------
update nobigrams set codes = "peace of mind" where collection="pp2007" and word="no regrets"
--------------

Query OK, 1 row affected (0.003 sec)
Rows matched: 1  Changed: 1  Warnings: 0

--------------
update nobigrams set codes = "communication" where collection="pp2007" and word="no txt"
--------------

Query OK, 1 row affected (0.001 sec)
Rows matched: 1  Changed: 1  Warnings: 0

--------------
update nobigrams set codes = "unknown" where collection="pp2007" and word="no reason"
--------------

Query OK, 1 row affected (0.003 sec)
Rows matched: 1  Changed: 1  Warnings: 0

--------------
update nobigrams set codes = "communication" where collection="pp2007" and word="no tex"
--------------

Query OK, 1 row affected (0.003 sec)
Rows matched: 1  Changed: 1  Warnings: 0

--------------
update nobigrams set codes = "client behavior" where collection="pp2007" and word="no drugs"
--------------

Query OK, 1 row affected (0.001 sec)
Rows matched: 1  Changed: 1  Warnings: 0

--------------
update nobigrams set codes = "no pictures" where collection="pp2007" and word="no pic"
--------------

Query OK, 1 row affected (0.003 sec)
Rows matched: 1  Changed: 1  Warnings: 0

--------------
update nobigrams set codes = "communication" where collection="pp2007" and word="no answer"
--------------

Query OK, 1 row affected (0.001 sec)
Rows matched: 1  Changed: 1  Warnings: 0

--------------
update nobigrams set codes = "client behavior" where collection="pp2007" and word="no time"
--------------

Query OK, 1 row affected (0.003 sec)
Rows matched: 1  Changed: 1  Warnings: 0

--------------
update nobigrams set codes = "communication" where collection="pp2007" and word="no sms"
--------------

Query OK, 1 row affected (0.001 sec)
Rows matched: 1  Changed: 1  Warnings: 0

--------------
update nobigrams set codes = "peace of mind" where collection="pp2007" and word="no more"
--------------

Query OK, 1 row affected (0.003 sec)
Rows matched: 1  Changed: 1  Warnings: 0

--------------
update nobigrams set codes = "communication" where collection="pp2007" and word="no call"
--------------

Query OK, 1 row affected (0.001 sec)
Rows matched: 1  Changed: 1  Warnings: 0

--------------
update nobigrams set codes = "communication" where collection="pp2007" and word="no email"
--------------

Query OK, 1 row affected (0.003 sec)
Rows matched: 1  Changed: 1  Warnings: 0

--------------
update nobigrams set codes = "client behavior" where collection="pp2007" and word="no explicit"
--------------

Query OK, 1 row affected (0.001 sec)
Rows matched: 1  Changed: 1  Warnings: 0

--------------
update nobigrams set codes = "unknown" where collection="pp2007" and word="no better"
--------------

Query OK, 1 row affected (0.003 sec)
Rows matched: 1  Changed: 1  Warnings: 0

--------------
update nobigrams set codes = "communication" where collection="pp2007" and word="no block"
--------------

Query OK, 1 row affected (0.003 sec)
Rows matched: 1  Changed: 1  Warnings: 0

--------------
update nobigrams set codes = "peace of mind" where collection="pp2007" and word="no rushing"
--------------

Query OK, 1 row affected (0.001 sec)
Rows matched: 1  Changed: 1  Warnings: 0

--------------
update nobigrams set codes = "peace of mind" where collection="pp2007" and word="no hassle"
--------------

Query OK, 1 row affected (0.003 sec)
Rows matched: 1  Changed: 1  Warnings: 0

--------------
update nobigrams set codes = "client behavior" where collection="pp2007" and word="no exceptions"
--------------

Query OK, 1 row affected (0.001 sec)
Rows matched: 1  Changed: 1  Warnings: 0

--------------
update nobigrams set codes = "peace of mind" where collection="pp2007" and word="no one"
--------------

Query OK, 1 row affected (0.003 sec)
Rows matched: 1  Changed: 1  Warnings: 0

--------------
update nobigrams set codes = "peace of mind" where collection="pp2007" and word="no surprises"
--------------

Query OK, 1 row affected (0.001 sec)
Rows matched: 1  Changed: 1  Warnings: 0

--------------
update nobigrams set codes = "peace of mind" where collection="pp2007" and word="no doubt"
--------------

Query OK, 1 row affected (0.003 sec)
Rows matched: 1  Changed: 1  Warnings: 0

--------------
update nobigrams set codes = "peace of mind" where collection="pp2007" and word="no strings"
--------------

Query OK, 1 row affected (0.003 sec)
Rows matched: 1  Changed: 1  Warnings: 0

--------------
update nobigrams set codes = "service location" where collection="pp2007" and word="no out"
--------------

Query OK, 1 row affected (0.001 sec)
Rows matched: 1  Changed: 1  Warnings: 0

--------------
update nobigrams set codes = "unknown" where collection="pp2007" and word="no need"
--------------

Query OK, 1 row affected (0.003 sec)
Rows matched: 1  Changed: 1  Warnings: 0

--------------
update nobigrams set codes = "service restrictions" where collection="pp2007" and word="no f"
--------------

Query OK, 1 row affected (0.001 sec)
Rows matched: 1  Changed: 1  Warnings: 0

--------------
update nobigrams set codes = "employment" where collection="pp2007" and word="no experience"
--------------

Query OK, 1 row affected (0.003 sec)
Rows matched: 1  Changed: 1  Warnings: 0

--------------
update nobigrams set codes = "services offered" where collection="pp2007" and word="no gag"
--------------

Query OK, 1 row affected (0.001 sec)
Rows matched: 1  Changed: 1  Warnings: 0

--------------
update nobigrams set codes = "peace of mind" where collection="pp2007" and word="no further"
--------------

Query OK, 1 row affected (0.003 sec)
Rows matched: 1  Changed: 1  Warnings: 0

--------------
update nobigrams set codes = "unknown" where collection="pp2007" and word="no good"
--------------

Query OK, 1 row affected (0.003 sec)
Rows matched: 1  Changed: 1  Warnings: 0

--------------
update nobigrams set codes = "no pictures" where collection="pp2007" and word="no pictures"
--------------

Query OK, 1 row affected (0.001 sec)
Rows matched: 1  Changed: 1  Warnings: 0

--------------
update nobigrams set codes = "communication" where collection="pp2007" and word="no calls"
--------------

Query OK, 1 row affected (0.003 sec)
Rows matched: 1  Changed: 1  Warnings: 0

--------------
update nobigrams set codes = "communication" where collection="pp2007" and word="no texting"
--------------

Query OK, 1 row affected (0.001 sec)
Rows matched: 1  Changed: 1  Warnings: 0

--------------
update nobigrams set codes = "peace of mind" where collection="pp2007" and word="no fake"
--------------

Query OK, 1 row affected (0.003 sec)
Rows matched: 1  Changed: 1  Warnings: 0

--------------
update nobigrams set codes = "peace of mind" where collection="pp2007" and word="no agency"
--------------

Query OK, 1 row affected (0.003 sec)
Rows matched: 1  Changed: 1  Warnings: 0

--------------
update nobigrams set codes = "unknown" where collection="pp2007" and word="no b"
--------------

Query OK, 1 row affected (0.001 sec)
Rows matched: 1  Changed: 1  Warnings: 0

--------------
update nobigrams set codes = "service time" where collection="pp2007" and word="no half"
--------------

Query OK, 1 row affected (0.003 sec)
Rows matched: 1  Changed: 1  Warnings: 0

--------------
update nobigrams set codes = "unknown" where collection="pp2007" and word="no to"
--------------

Query OK, 1 row affected (0.001 sec)
Rows matched: 1  Changed: 1  Warnings: 0

--------------
update nobigrams set codes = "peace of mind" where collection="pp2007" and word="no clock"
--------------

Query OK, 1 row affected (0.003 sec)
Rows matched: 1  Changed: 1  Warnings: 0

--------------
update nobigrams set codes = "communication" where collection="pp2007" and word="no payphone"
--------------

Query OK, 1 row affected (0.001 sec)
Rows matched: 1  Changed: 1  Warnings: 0

--------------
update nobigrams set codes = "peace of mind" where collection="pp2007" and word="no disappointments"
--------------

Query OK, 1 row affected (0.003 sec)
Rows matched: 1  Changed: 1  Warnings: 0

--------------
update nobigrams set codes = "client behavior" where collection="pp2007" and word="no games"
--------------

Query OK, 1 row affected (0.001 sec)
Rows matched: 1  Changed: 1  Warnings: 0

--------------
update nobigrams set codes = "peace of mind" where collection="pp2007" and word="no extra"
--------------

Query OK, 1 row affected (0.003 sec)
Rows matched: 1  Changed: 1  Warnings: 0

--------------
update nobigrams set codes = "peace of mind" where collection="pp2007" and word="no attitude"
--------------

Query OK, 1 row affected (0.001 sec)
Rows matched: 1  Changed: 1  Warnings: 0

--------------
update nobigrams set codes = "service location" where collection="pp2007" and word="no outcalls"
--------------

Query OK, 1 row affected (0.003 sec)
Rows matched: 1  Changed: 1  Warnings: 0

--------------
update nobigrams set codes = "communication" where collection="pp2007" and word="no text"
--------------

Query OK, 1 row affected (0.001 sec)
Rows matched: 1  Changed: 1  Warnings: 0

--------------
update nobigrams set codes = "peace of mind" where collection="pp2007" and word="no hidden"
--------------

Query OK, 1 row affected (0.003 sec)
Rows matched: 1  Changed: 1  Warnings: 0

--------------
update nobigrams set codes = "communication" where collection="pp2007" and word="no mail"
--------------

Query OK, 1 row affected (0.001 sec)
Rows matched: 1  Changed: 1  Warnings: 0

--------------
update nobigrams set codes = "unknown" where collection="pp2007" and word="no way"
--------------

Query OK, 1 row affected (0.003 sec)
Rows matched: 1  Changed: 1  Warnings: 0

--------------
update nobigrams set codes = "peace of mind" where collection="pp2007" and word="no justice"
--------------

Query OK, 1 row affected (0.001 sec)
Rows matched: 1  Changed: 1  Warnings: 0

--------------
update nobigrams set codes = "peace of mind" where collection="pp2007" and word="no fakes"
--------------

Query OK, 1 row affected (0.003 sec)
Rows matched: 1  Changed: 1  Warnings: 0

--------------
update nobigrams set codes = "communication" where collection="pp2007" and word="no emails"
--------------

Query OK, 1 row affected (0.001 sec)
Rows matched: 1  Changed: 1  Warnings: 0

--------------
update nobigrams set codes = "service restrictions" where collection="pp2007" and word="no gfe"
--------------

Query OK, 1 row affected (0.003 sec)
Rows matched: 1  Changed: 1  Warnings: 0

--------------
update nobigrams set codes = "peace of mind" where collection="pp2007" and word="no drama"
--------------

Query OK, 1 row affected (0.001 sec)
Rows matched: 1  Changed: 1  Warnings: 0

--------------
update nobigrams set codes = "peace of mind" where collection="pp2007" and word="no dissapointments"
--------------

Query OK, 1 row affected (0.003 sec)
Rows matched: 1  Changed: 1  Warnings: 0

--------------
update nobigrams set codes = "unknown" where collection="pp2007" and word="no _N_"
--------------

Query OK, 1 row affected (0.003 sec)
Rows matched: 1  Changed: 1  Warnings: 0

--------------
update nobigrams set codes = "service restrictions" where collection="pp2007" and word="no g"
--------------

Query OK, 1 row affected (0.001 sec)
Rows matched: 1  Changed: 1  Warnings: 0

--------------
update nobigrams set codes = "communication" where collection="pp2007" and word="no restricted"
--------------

Query OK, 1 row affected (0.003 sec)
Rows matched: 1  Changed: 1  Warnings: 0

--------------
update nobigrams set codes = "peace of mind" where collection="pp2007" and word="no problem"
--------------

Query OK, 1 row affected (0.001 sec)
Rows matched: 1  Changed: 1  Warnings: 0

--------------
update nobigrams set codes = "communication" where collection="pp2007" and word="no payphones"
--------------

Query OK, 1 row affected (0.003 sec)
Rows matched: 1  Changed: 1  Warnings: 0

--------------
update nobigrams set codes = "client behavior" where collection="pp2007" and word="no show"
--------------

Query OK, 1 row affected (0.001 sec)
Rows matched: 1  Changed: 1  Warnings: 0

--------------
update nobigrams set codes = "peace of mind" where collection="pp2007" and word="no futher"
--------------

Query OK, 1 row affected (0.003 sec)
Rows matched: 1  Changed: 1  Warnings: 0

--------------
update nobigrams set codes = "﻿codename" where collection="name" and word=""
--------------

Query OK, 0 rows affected (0.000 sec)
Rows matched: 0  Changed: 0  Warnings: 0

Bye
