# Supplementary material for: The changing meaning of “no” in Canadian sex work
Source: PLoS One. 2024 Apr 4;19(4):e0301600. doi: 10.1371/journal.pone.0301600 (PMC10994304; doi:10.1371/journal.pone.0301600)
Supplement: S2 File — https://osf.io/k85pf. (ZIP) [file pone.0301600.s004.zip › themes/topbigrams.qda/documents/pp2021-0060.txt]

collection: pp2021, rank: 60
advertisers: 198, proportion: 0.0042
before:
service, with, and, _NNN_, time, squirter, friendly, sex, lovesquirt, minded, baby, clean, drama, discreet, _NN_th, us, absolutely, a, touching, skilled, pleasure, please, perky, massage, hours, free, girl, girls, no, bother, but, calls, background, caring, choices, book, best, bella, be, babe, 

term: no rushing

after:
we, i, no, or, and, you, will, though, full, soft, msog, outcalls, real, all, friendly, super, sweet, when, not, party, always, have, hello, in, incalls, available, best, enjoyable, cute, me, slippery, sorry, teen, tex, text, this, well, whether, services, multiple, needed, nice, nor, of, only, open, 
