# Supplementary material for: The changing meaning of “no” in Canadian sex work
Source: PLoS One. 2024 Apr 4;19(4):e0301600. doi: 10.1371/journal.pone.0301600 (PMC10994304; doi:10.1371/journal.pone.0301600)
Supplement: S2 File — https://osf.io/k85pf. (ZIP) [file pone.0301600.s004.zip › themes/topbigrams.qda/documents/pp2007-0001.txt]

collection: pp2007, rank: 1
advertisers: 2195, proportion: 0.2765
before:
_NNNN_, please, only, _N_, and, appointment, you, call, _NN_, _NNNNNNNNNN_, me, now, emails, pls, sorry, calls, _NNNNNNN_, available, service, time, soon, texts, _NNN_, hour, text, tonight, fun, info, email, _NN_pm, outcalls, today, out, details, hr, _N_am, outcall, disappointed, _N_pm, locatio

term: no blocked

after:
calls, numbers, call, or, callers, number, private, no, 's, please, location, text, phone, restricted, call's, and, will, s, ca, payphone, _NNN_, cals, callz, txt, id, pls, texts, num, callls, phones, e, contacts, ids, ty, thanks, calss, all, cal, clls, _N_, z, your, xoxo, plz, unknown, special, cindy
