# Supplementary material for: The changing meaning of “no” in Canadian sex work
Source: PLoS One. 2024 Apr 4;19(4):e0301600. doi: 10.1371/journal.pone.0301600 (PMC10994304; doi:10.1371/journal.pone.0301600)
Supplement: S2 File — https://osf.io/k85pf. (ZIP) [file pone.0301600.s004.zip › themes/topbigrams.qda/documents/ppall-0078.txt]

collection: ppall, rank: 78
advertisers: 351, proportion: 0.0021
before:
only, calls, gents, _NNNN_, please, must, available, avail, friendly, rush, _NN_c, language, men, real, respectful, pictures, exceptions, photos, bare, services, shaven, skin, numbers, no, lips, absolutely, guaranteed, inquiries, gentlemen, drama, special, sure, racism, rates, requests, pic

term: no lowballers

after:
no, serious, or, text, _NN_, _NNN_, please, i, call, explicit, pics, txt, welcomed, blocked, as, my, safe, prices, _NNNNNNNNNN_, _N_, rose, texts, nothing, time, all, discreet, incalls, do, gentlemen, negotiations, sweet, only, out, pls, will, xo, you, baby, b, ask, and, book, cause, clean, come, con
