# Supplementary material for: The changing meaning of “no” in Canadian sex work
Source: PLoS One. 2024 Apr 4;19(4):e0301600. doi: 10.1371/journal.pone.0301600 (PMC10994304; doi:10.1371/journal.pone.0301600)
Supplement: S2 File — https://osf.io/k85pf. (ZIP) [file pone.0301600.s004.zip › themes/topbigrams.qda/documents/pp2021-0081.txt]

collection: pp2021, rank: 81
advertisers: 143, proportion: 0.0030
before:
only, _NNNN_, please, me, calls, call, book, gents, you, now, sorry, outcalls, numbers, friendly, miscommunication, must, interaction, id, needed, appointment, _NN_, available, baby, caller, blocked, booking, soon, text, number, pls, oly, request, line, lowballers, mature, messages, m_N_l, la

term: no texting

after:
apps, no, app, please, call, calls, click, i, outcalls, and, or, too, mature, applications, phone, hi, for, aubree, automatic, available, check, cheers, asking, aps, about, advance, all, application, come, a, covid, to, threesomes, this, sorry, serious, seeking, safe, respect, remember, vaccinat
