# Supplementary material for: The changing meaning of “no” in Canadian sex work
Source: PLoS One. 2024 Apr 4;19(4):e0301600. doi: 10.1371/journal.pone.0301600 (PMC10994304; doi:10.1371/journal.pone.0301600)
Supplement: S2 File — https://osf.io/k85pf. (ZIP) [file pone.0301600.s004.zip › themes/topbigrams.qda/documents/pp2007-0071.txt]

collection: pp2007, rank: 71
advertisers: 27, proportion: 0.0034
before:
is, have, will, there's, w_N_m, theres, more, need, life, absolutely, best, body, comfortable, ending, guy, i, that's, table, sure, sexy, pressure, pleasure, woman, world, thats, time, lol, accurate, afternoon, be, below, feel, beautiful, having, heaven, in, you, unconventional, way, no

term: no doubt

after:
about, call, my, that, i, _NNN_, it, in, if, will, absolutely, all, amaze, be, calm, for, full, help, _N_, you'll, with, so, make, just, taiwanese, they, doubt, ur, trust, too, and, are, as, he, i'm, you, set, the, to
