# Supplementary material for: The changing meaning of “no” in Canadian sex work
Source: PLoS One. 2024 Apr 4;19(4):e0301600. doi: 10.1371/journal.pone.0301600 (PMC10994304; doi:10.1371/journal.pone.0301600)
Supplement: S2 File — https://osf.io/k85pf. (ZIP) [file pone.0301600.s004.zip › themes/topbigrams.qda/documents/ppall-0080.txt]

collection: ppall, rank: 80
advertisers: 342, proportion: 0.0020
before:
please, only, calls, _NNNN_, no, and, _NNNNNNNNNN_, you, restrictions, numbers, phone, games, but, now, guys, gentlemen, fun, so, bargaining, me, _NN_, talk, too, booty, call, bb, point, pics, pls, negotiable, experience, service, want, wasters, text, texts, time, blocked, book, anytime, assured

term: no endless

after:
texting, texts, text, emails, questions, messages, messaging, conversations, txt, chat, chats, chatting, txts, communication, talking, txting, calls, conversation, convo, picture, message, convos, msg, msgs, emailing, mails, wasted, texters, textes, txtn, visits, amounts, conversationsca
