# Supplementary material for: The changing meaning of “no” in Canadian sex work
Source: PLoS One. 2024 Apr 4;19(4):e0301600. doi: 10.1371/journal.pone.0301600 (PMC10994304; doi:10.1371/journal.pone.0301600)
Supplement: S2 File — https://osf.io/k85pf. (ZIP) [file pone.0301600.s004.zip › themes/topbigrams.qda/documents/ppall-0049.txt]

collection: ppall, rank: 49
advertisers: 585, proportion: 0.0035
before:
calls, only, thugs, independent, pimps, discreet, real, _NNNN_, clean, men, pics, _NN_, please, ballers, long, stress, _NNNNNNNNNN_, drama, gents, safe, service, available, women, creeps, now, talk, texting, welcomed, text, callers, conversation, lacey, friendly, must, no, it, skin, _NNN_, abs

term: no law

after:
enforcement, no, enforcements, _NNN_, inforcement, bbw, enforcment, of, never, kassandra, affiliation, law, only, , enforcers, enforce, emforcement, call
