# Supplementary material for: The changing meaning of “no” in Canadian sex work
Source: PLoS One. 2024 Apr 4;19(4):e0301600. doi: 10.1371/journal.pone.0301600 (PMC10994304; doi:10.1371/journal.pone.0301600)
Supplement: S2 File — https://osf.io/k85pf. (ZIP) [file pone.0301600.s004.zip › themes/topbigrams.qda/documents/pp2007-0099.txt]

collection: pp2007, rank: 99
advertisers: 19, proportion: 0.0024
before:
no, emails, _NNNN_, gentleman, email, calls, call, thanks, mmmmmm, only, please, gfe, cell, blocked, block, yours, me, now, p, picture, rates, rush, s, satfiction, sexy, _NN_

term: no tex

after:
no, or, messeges, please, emails, message, block, blocked, blok, email, just, mes, messages, tex
