# Supplementary material for: The changing meaning of “no” in Canadian sex work
Source: PLoS One. 2024 Apr 4;19(4):e0301600. doi: 10.1371/journal.pone.0301600 (PMC10994304; doi:10.1371/journal.pone.0301600)
Supplement: S2 File — https://osf.io/k85pf. (ZIP) [file pone.0301600.s004.zip › themes/topbigrams.qda/documents/pp2021-0078.txt]

collection: pp2021, rank: 78
advertisers: 149, proportion: 0.0031
before:
service, please, calls, lowballing, only, available, call, bb's, rushed, greek, friendly, absolutely, experience, gentleman, more, ballers, phone, cute, exceptions, _NNNN_, _NN_, requests, restrictions, negotiations, negotiators, hearted, lowballers, gents, men, numbers, ok, gentlemen, b

term: no rude

after:
or, behaviour, men, text, gents, behaviours, no, individuals, texts, people, clients, comments, bargain, gentlemen, message, and, language, man, talking, aggressive, anddisrespectful, behavior, criticis, disrespectful, drunk, enquiries, explicit, gentleman, txt, uncalled, violent, _NNN_
