# Supplementary material for: The changing meaning of “no” in Canadian sex work
Source: PLoS One. 2024 Apr 4;19(4):e0301600. doi: 10.1371/journal.pone.0301600 (PMC10994304; doi:10.1371/journal.pone.0301600)
Supplement: S2 File — https://osf.io/k85pf. (ZIP) [file pone.0301600.s004.zip › themes/topbigrams.qda/documents/pp2021-0083.txt]

collection: pp2021, rank: 83
advertisers: 140, proportion: 0.0030
before:
friendly, negotiations, time, please, ballers, squirter, only, gents, msog, men, lowballers, bbfs, calls, negotiable, greek, carcalls, callers, gentleman, drama, sorry, rush, thugs, _NNNN_, vibes, negogiators, me, mastub, firm, just, k, love, negotiation, hours, anal, and, baller, been, below

term: no disrespect

after:
will, no, or, you, available, disrespect, and, _NNN_, callers, tolerated, hygiene, but, i, rates, is, intended, a, for, dont, don, contact, cash, book, blocked, behavior, be, gfe, please, of, not, negotiation, natural, me, really, roleplay, rude, x, safe, talk, towards
