# Supplementary material for: The changing meaning of “no” in Canadian sex work
Source: PLoS One. 2024 Apr 4;19(4):e0301600. doi: 10.1371/journal.pone.0301600 (PMC10994304; doi:10.1371/journal.pone.0301600)
Supplement: S2 File — https://osf.io/k85pf. (ZIP) [file pone.0301600.s004.zip › themes/topbigrams.qda/documents/ppall-0046.txt]

collection: ppall, rank: 46
advertisers: 658, proportion: 0.0039
before:
games, is, drama, rush, people, photo, pics, promise, me, _NNN_, and, service_NNN_, gentlemen, real, clean, rushed, no, sexy, absolutely, visit, for, am, body, photos, massage, girl, happy, available, arrived, be, only, with, you, _N_, skin, needs, freaky, guarantee, guaranteed, included, arriva

term: no disappointment

after:
you, discreet, come, great, _NNN_, just, _NN_, warning, pics, no, call, here, i, incalls, my, clean, private, and, please, serious, text, leaving, gentlemen, let, real, im, or, very, with, all, a, independent, guarantee, new, _N_, when, we, comfortable, at, if, foot, guaranteed, outcall, profession
