# Supplementary material for: The changing meaning of “no” in Canadian sex work
Source: PLoS One. 2024 Apr 4;19(4):e0301600. doi: 10.1371/journal.pone.0301600 (PMC10994304; doi:10.1371/journal.pone.0301600)
Supplement: S2 File — https://osf.io/k85pf. (ZIP) [file pone.0301600.s004.zip › themes/topbigrams.qda/documents/pp2007-0090.txt]

collection: pp2007, rank: 90
advertisers: 21, proportion: 0.0026
before:
_NNNN_, only, pls, _NN_, email's, nite, toy, you, please, xoxo, specails, eve, jessikaxxxdotcom, me, holidays, heaven, stud, desire, calls, alexsis, health, angel, gentlemen, no

term: no blk

after:
calls, or, call, ot, 's, calla, callz, no, clls, blk, numbers
