# Supplementary material for: The changing meaning of “no” in Canadian sex work
Source: PLoS One. 2024 Apr 4;19(4):e0301600. doi: 10.1371/journal.pone.0301600 (PMC10994304; doi:10.1371/journal.pone.0301600)
Supplement: S2 File — https://osf.io/k85pf. (ZIP) [file pone.0301600.s004.zip › themes/topbigrams.qda/documents/ppall-0066.txt]

collection: ppall, rank: 66
advertisers: 403, proportion: 0.0024
before:
only, no, men, _NNNN_, please, women, _NN_, absolutely, sorry, gents, private, calls, _NNNNNNNNNN_, you, numbers, gentlemen, woman, text, thick, fun, and, ladies, _N_, thx, real, plz, play, outcalls, european, greek, gta, girls, free, also, com, me, us, thugs, pls, race, races, nw, personality, pas

term: no men

after:
under, no, over, _NN_, please, or, women, only, text, _NNN_, i, _N_, outcalls, plz, you, call, at, pls, and, men, in, out, my, ladies, who, very, _NNNNNNNNNN_, txt, allowed, are, exotic, serious, low, must, need, should, strictly, just, sorry, available, contact, for, free, all, negotiable, happy, inc
