# Supplementary material for: The changing meaning of “no” in Canadian sex work
Source: PLoS One. 2024 Apr 4;19(4):e0301600. doi: 10.1371/journal.pone.0301600 (PMC10994304; doi:10.1371/journal.pone.0301600)
Supplement: S2 File — https://osf.io/k85pf. (ZIP) [file pone.0301600.s004.zip › themes/topbigrams.qda/documents/pp2007-0033.txt]

collection: pp2007, rank: 33
advertisers: 76, proportion: 0.0096
before:
_NNNN_, and, only, greek, calls, inclusive, breathing, out, outcalls, incalls, gfe, are, answered, burnaby, call, safe, so, _NNN_, _NN_am, hour, greece, k, neg, bby, boys, absolutely, e, but, restrictions, please, sorry, you, w_N_m, thanks, however, hr, incall, indulgence, is, hot, hh, h, fs, girl, 

term: no bb

after:
anything, no, or, and, call, _NNN_, _N_, location, services, available, slow, can't, its, keira, noo, only, if, i, don't, ever, everything, for, fs, greek, out, period, very, you, _NNN_hh, _NN_, up, txt, pls, see, serious, service, sexxie, bb, all, b, most, needed, one, d, dasha, email, please, safety, 
