# Supplementary material for: The changing meaning of “no” in Canadian sex work
Source: PLoS One. 2024 Apr 4;19(4):e0301600. doi: 10.1371/journal.pone.0301600 (PMC10994304; doi:10.1371/journal.pone.0301600)
Supplement: S2 File — https://osf.io/k85pf. (ZIP) [file pone.0301600.s004.zip › themes/topbigrams.qda/documents/ppall-0024.txt]

collection: ppall, rank: 24
advertisers: 1225, proportion: 0.0073
before:
only, absolutely, _NNNN_, safe, restrictions, calls, play, service, _NN_, k, ballers, and, please, services, me, you, _NNNNNNNNNN_, available, men, gents, friendly, night, free, _NNN_, discreet, rush, gentlemen, thugs, pictures, minded, fs, sorry, real, pics, dom, extra, call, l, ok, outcall, ou

term: no bb

after:
no, services, anything, service, fs, _NNN_, or, f, safe, b, text, and, in, i, serious, clean, of, call, incall, at, _NN_, please, available, ever, s, all, outcall, j, gr, if, outcalls, for, full, unsafe, always, bare, everything, _NNNNNNNNNN_, so, gre, great, my, only, bum, dont, independent, nothing, 
