# Supplementary material for: The changing meaning of “no” in Canadian sex work
Source: PLoS One. 2024 Apr 4;19(4):e0301600. doi: 10.1371/journal.pone.0301600 (PMC10994304; doi:10.1371/journal.pone.0301600)
Supplement: S2 File — https://osf.io/k85pf. (ZIP) [file pone.0301600.s004.zip › themes/topbigrams.qda/documents/ppall-0064.txt]

collection: ppall, rank: 64
advertisers: 416, proportion: 0.0025
before:
drama, rush, guaranteed, discreet, with, free, gentlemen, a, respectful, _NNNNNNNNNN_, games, rushed, independent, and, location, night, only, private, xo, _NNNN_, _NN_, service, friendly, hot, hurry, deal, me, always, absolutely, action, no, all, rate, rates, relaxing, reliable, required, re

term: no hassle

after:
no, just, , then, i, toys, beautiful, or, and, plz, _NNN_, professional, allow, experience, pictures, guaranteed, come, discreet, full, fair, clean, agency, all, service, safe, _N_, with, my, julie, hassle, bankview, book, booking, busty, cassy, down, easy, amazing, always, fast, f, sexy, serious, 
