# Supplementary material for: The changing meaning of “no” in Canadian sex work
Source: PLoS One. 2024 Apr 4;19(4):e0301600. doi: 10.1371/journal.pone.0301600 (PMC10994304; doi:10.1371/journal.pone.0301600)
Supplement: S2 File — https://osf.io/k85pf. (ZIP) [file pone.0301600.s004.zip › themes/topbigrams.qda/documents/pp2007-0093.txt]

collection: pp2007, rank: 93
advertisers: 21, proportion: 0.0026
before:
_NNNN_, call, now, block, only, girl, rush, please, you, service, massage, me, and, calls, private, picture, pic, pasha, _N_, welcome, sms, after, here, hot, im, coquitlam, com, answered, blockcall, blocked, bp, callllls, no, pls, under, _NNN_, w_N_m, five, blcok, wonderful

term: no mail

after:
no, location, please, call, in, pleasw, sweet, for, _NNN_, _N_, very, to, thank, a, accepted, and, cell, my, new, more, cheers, hope, hot, i, im, it's, just, accepting, notice, plz, pretty, real, tag, mail, good, hi
