# Supplementary material for: The changing meaning of “no” in Canadian sex work
Source: PLoS One. 2024 Apr 4;19(4):e0301600. doi: 10.1371/journal.pone.0301600 (PMC10994304; doi:10.1371/journal.pone.0301600)
Supplement: S2 File — https://osf.io/k85pf. (ZIP) [file pone.0301600.s004.zip › themes/topbigrams.qda/documents/ppall-0003.txt]

collection: ppall, rank: 3
advertisers: 20964, proportion: 0.1251
before:
_NNN_, service, independent, clean, discreet, absolutely, time, only, with, drama, and, pics, minded, companionship, friendly, fun, a, guaranteed, me, you, _NNNN_, pictures, real, now, calls, _NN_, safe, available, services, games, girl, _N_, is, free, discrete, outcalls, play, massage, outcal

term: no rush

after:
no, service, _NNN_, serious, _NN_, and, i, always, real, discreet, clean, playful, call, very, services, just, safe, guaranteed, incall, independent, come, text, sessions, open, _N_, best, sexy, all, session, satisfaction, incalls, full, good, available, in, party, or, with, drama, outcalls, exp
