# Supplementary material for: The changing meaning of “no” in Canadian sex work
Source: PLoS One. 2024 Apr 4;19(4):e0301600. doi: 10.1371/journal.pone.0301600 (PMC10994304; doi:10.1371/journal.pone.0301600)
Supplement: S2 File — https://osf.io/k85pf. (ZIP) [file pone.0301600.s004.zip › themes/topbigrams.qda/documents/pp2007-0002.txt]

collection: pp2007, rank: 2
advertisers: 845, proportion: 0.1064
before:
_NNNN_, please, calls, only, and, _N_, call, messages, me, texts, answered, text, emails, msgs, cardates, sorry, pls, _NN_, numbers, time, you, outcalls, _NNNNNNNNNN_, appointment, tonight, _NN_pm, info, _N_pm, details, msg, message, weekend, out, now, but, available, area, hr, soon, hour, more, 

term: no emails

after:
please, no, or, location, and, _NNN_, plz, texts, text, call, blocked, i, serious, thanks, will, pls, as, thank, ty, just, phone, they, not, in, incalls, today, txt, my, it's, outcalls, block, tonight, this, only, for, im, thx, pay, parking, available, all, _N_, _NN_, sara, either, answered, can, kisse
