# Supplementary material for: The changing meaning of “no” in Canadian sex work
Source: PLoS One. 2024 Apr 4;19(4):e0301600. doi: 10.1371/journal.pone.0301600 (PMC10994304; doi:10.1371/journal.pone.0301600)
Supplement: S2 File — https://osf.io/k85pf. (ZIP) [file pone.0301600.s004.zip › themes/topbigrams.qda/documents/ppall-0040.txt]

collection: ppall, rank: 40
advertisers: 749, proportion: 0.0045
before:
calls, only, please, me, _NNNN_, pictures, call, pics, and, companionship, independent, absolutely, numbers, available, friendly, _NNNNNNNNNN_, now, gents, drama, groomed, plz, discreet, xxxx, are, text, men, expectations, rush, _NNNNNNNNNNN_, prowl, lady, texting, sessions, you, pimps, gen

term: no vulgar

after:
language, text, talk, or, texts, explicit, conversation, calls, messages, txt, content, chat, comments, texting, rude, conversations, disrespectful, i, men, msgs, questions, blocked, clientelle, convos, langauge, and, languag, tlk, _NNNNNNNNNN_, _NNN_, suggestions, speaking, languages, lo
