# Supplementary material for: The changing meaning of “no” in Canadian sex work
Source: PLoS One. 2024 Apr 4;19(4):e0301600. doi: 10.1371/journal.pone.0301600 (PMC10994304; doi:10.1371/journal.pone.0301600)
Supplement: S2 File — https://osf.io/k85pf. (ZIP) [file pone.0301600.s004.zip › themes/topbigrams.qda/documents/pp2007-0030.txt]

collection: pp2007, rank: 30
advertisers: 79, proportion: 0.0100
before:
and, games, attitude, _NNN_, independent, time, you, downtown, is, hassles, restrictions, _NNNN_, friendly, inclusive, hour, session, _NNN_hour, with, w, my, fees, fantasy, eyes, exceptions, drive, drama, do, disappointments, did, but, bitchiness, always, full, minded, longer, liz, life, i, gi

term: no rushing

after:
and, no, what, just, i, neccessary, very, here, _NNN_, true, either, are, allowed, my, so, you, check, don, ever, but, almost, allowing, five, g, good, lol, liz, let's, let, kerri, its, interested, instead, incall, how, make, session, role, pls, please, out, other, or, only, okay, oh, of, ocean, never, s
