# Supplementary material for: The changing meaning of “no” in Canadian sex work
Source: PLoS One. 2024 Apr 4;19(4):e0301600. doi: 10.1371/journal.pone.0301600 (PMC10994304; doi:10.1371/journal.pone.0301600)
Supplement: S2 File — https://osf.io/k85pf. (ZIP) [file pone.0301600.s004.zip › themes/topbigrams.qda/documents/pp2021-0091.txt]

collection: pp2021, rank: 91
advertisers: 133, proportion: 0.0028
before:
bargaining, calls, only, drama, greek, time, services, deposit, outcall, _NNNN_, yours, gentleman, deals, gentlemen, carcall, call, negociable, blocked, gents, required, rudeness, plz, s, service, uber, together, text, _NNN_, bare, anal, available, black, ethnicity, gent, problem, problems, 

term: no lowballer

after:
no, outcall, bum, or, prix, click, incall, quickie, prices, i, text, s, do, everything, txt, _NNN_, area, booking, time, svp, submissive, serious, dont, brossard, cash, partyfriendly, p, im, if, good, gentlemen, gatineau, insta, je, outcalls, open, only, online, multiple, multi, minimum, full, auc
