# Supplementary material for: The changing meaning of “no” in Canadian sex work
Source: PLoS One. 2024 Apr 4;19(4):e0301600. doi: 10.1371/journal.pone.0301600 (PMC10994304; doi:10.1371/journal.pone.0301600)
Supplement: S2 File — https://osf.io/k85pf. (ZIP) [file pone.0301600.s004.zip › themes/topbigrams.qda/documents/pp2007-0061.txt]

collection: pp2007, rank: 61
advertisers: 37, proportion: 0.0047
before:
sorry, have, _NNNN_, calls, guys, w_N_m, only, no, fs, got, incall, is, me, residence, sry, text, you, _NNN_, _N_'_N_, proportions, outcall, please, and, boy, body, available, car, d's, mona, eyes, gfe, good, hotel, house, kassie, located, soon, still, surrey, tonight, up, white, release, pls, _N_am

term: no incall

after:
location, no, place, spot, today, so, _NNN_, at, incall, let, life, michelle, outcall, available, avail, ask, serious, to, xoxo, _NN_d, or, actual, but, christmas, first, have, i, if, only, outcalls, abbotsford, and, appointments, as, pls, provided, rebecca, sorry, _NN_
