# Supplementary material for: The changing meaning of “no” in Canadian sex work
Source: PLoS One. 2024 Apr 4;19(4):e0301600. doi: 10.1371/journal.pone.0301600 (PMC10994304; doi:10.1371/journal.pone.0301600)
Supplement: S2 File — https://osf.io/k85pf. (ZIP) [file pone.0301600.s004.zip › themes/topbigrams.qda/documents/pp2021-0066.txt]

collection: pp2021, rank: 66
advertisers: 188, proportion: 0.0040
before:
calls, please, service, only, day, friendly, greek, absolutely, carcall, _NNNN_, y, must, ballers, services, outcalls, texting, drama, disappointing, deposit, gentlemen, gents, cim, anal, and, ask, callers, carcalls, same, request, private, price, pics, _NNN_, x, texts, text, hr, hours, durati

term: no price

after:
negotiations, negotiating, negotiation, negociations, change, price, or, negociation, negociating, haggling, under, changing, changes, bargaining, bargain, ask, difference, dispute, time, negotiatingopen, negotiable, negation, lowering, lower, hassleing, hagglers, negotiaons
