# Supplementary material for: The changing meaning of “no” in Canadian sex work
Source: PLoS One. 2024 Apr 4;19(4):e0301600. doi: 10.1371/journal.pone.0301600 (PMC10994304; doi:10.1371/journal.pone.0301600)
Supplement: S2 File — https://osf.io/k85pf. (ZIP) [file pone.0301600.s004.zip › themes/topbigrams.qda/documents/pp2007-0073.txt]

collection: pp2007, rank: 73
advertisers: 27, proportion: 0.0034
before:
calls, please, nor, and, email, _NN_, only, texts, text, also, sms, saturday, sorry, private, call, blocked, block, back, at_NNNNNNNNNN_, appointment, davie, no, mail, numbers

term: no payphone

after:
calls, no, blocked, _NNN_, to, thanks, plz, pictures, or, midnite, just, and, in, emails, call, block, payphone
