# Supplementary material for: The changing meaning of “no” in Canadian sex work
Source: PLoS One. 2024 Apr 4;19(4):e0301600. doi: 10.1371/journal.pone.0301600 (PMC10994304; doi:10.1371/journal.pone.0301600)
Supplement: S2 File — https://osf.io/k85pf. (ZIP) [file pone.0301600.s004.zip › themes/topbigrams.qda/documents/pp2021-0073.txt]

collection: pp2021, rank: 73
advertisers: 163, proportion: 0.0034
before:
only, please, ballers, you, games, calls, talk, absolutely, men, me, available, no, services, service, _NNNN_, outcall, outcalls, be, ask, firm, exceptions, and, plz, with, specials, party, independent, hours, girl, gfe, is, gents, booking, free, respectful, rush, s, sexting, said, same, session

term: no negotiating

after:
no, rates, prices, my, or, i, _NNN_, price, low, cheapskates, please, call, text, click, incall, at, car, donation, give, i'll, minimum, safe, with, first, for, discretion, on, outcall, outcalls, party, priority, not, hi, i'm, if, independent, location, market, secondly, you, see, serious, sorry, s
