# Supplementary material for: The changing meaning of “no” in Canadian sex work
Source: PLoS One. 2024 Apr 4;19(4):e0301600. doi: 10.1371/journal.pone.0301600 (PMC10994304; doi:10.1371/journal.pone.0301600)
Supplement: S2 File — https://osf.io/k85pf. (ZIP) [file pone.0301600.s004.zip › themes/topbigrams.qda/documents/pp2007-0096.txt]

collection: pp2007, rank: 96
advertisers: 20, proportion: 0.0025
before:
sorry, email, asnwerd, only, _NNN_lbs, w_N_m, with, specials, real, rates, pounds, e, is, hr, hour, have, emails, lbs, no, _N_pm, about, are, bbw, beauty, body, but, caucasian, considered, contact, discreet, number, phone, you, worse, think, therefore, so, respond, please, info, gfe, fellas, neg

term: no pictures

after:
no, _NNN_, will, sorry, but, email, due, to, or, quite, right, serious, dont, call, blocked, because, available, at, and, you, would, with, the, either, here, i, incalls, just, of, on, posted, so, don't, pictures, contact
