# Supplementary material for: The changing meaning of “no” in Canadian sex work
Source: PLoS One. 2024 Apr 4;19(4):e0301600. doi: 10.1371/journal.pone.0301600 (PMC10994304; doi:10.1371/journal.pone.0301600)
Supplement: S2 File — https://osf.io/k85pf. (ZIP) [file pone.0301600.s004.zip › themes/topbigrams.qda/documents/ppall-0035.txt]

collection: ppall, rank: 35
advertisers: 886, proportion: 0.0053
before:
real, me, calls, drama, disappointed, switch, _NN_, rushing, pics, deal, l_N_vely, _NNN_, _NNNN_, rush, get, ads, pictures, natural, fun, girl, pleasure, games, see, etc, nasty, ago, discreet, recent, photos, only, best, available, independent, _NNNNNNNNNN_, prebookings, picture, and, ask, fre

term: no fake

after:
pics, pictures, pic, calls, picture, photos, here, no, or, _NNN_, callers, pix, i, numbers, sign, call, japanese, _NN_, boobs, flawless, ad, guaranteed, surprise, service, come, over, real, games, from, you, _NNN_lbs, available, age, only, zone, what, _N_utcall, tits, fake, appts, clean, outcall, 
