# Supplementary material for: The changing meaning of “no” in Canadian sex work
Source: PLoS One. 2024 Apr 4;19(4):e0301600. doi: 10.1371/journal.pone.0301600 (PMC10994304; doi:10.1371/journal.pone.0301600)
Supplement: S2 File — https://osf.io/k85pf. (ZIP) [file pone.0301600.s004.zip › themes/topbigrams.qda/documents/pp2021-0033.txt]

collection: pp2021, rank: 33
advertisers: 356, proportion: 0.0075
before:
minded, so, fun, matter, beauty, is, friendly, me, end, and, real, there's, recent, you, pics, independent, today, sex, town, only, body, classy, tonight, rush, package, experience, girl, here, chattings, time, service, ready, milf, pictures, free, environment, ending, girls, ideas, it, hours, ki

term: no need

after:
to, money, for, makeup, appointment, deposit, call, cc, come, experience, hassle, hi, introduction, pay, r, too, worry, your, need
