# Supplementary material for: The changing meaning of “no” in Canadian sex work
Source: PLoS One. 2024 Apr 4;19(4):e0301600. doi: 10.1371/journal.pone.0301600 (PMC10994304; doi:10.1371/journal.pone.0301600)
Supplement: S2 File — https://osf.io/k85pf. (ZIP) [file pone.0301600.s004.zip › themes/topbigrams.qda/documents/pp2021-0028.txt]

collection: pp2021, rank: 28
advertisers: 410, proportion: 0.0087
before:
only, _NNNN_, text, please, me, you, numbers, book, calls, _NN_, apps, time, available, x, friendly, gents, emails, miscommunication, info, absolutely, and, details, blocked, bookings, fun, exceptions, duration, email, location, minded, ask, babe, answered, benefits, booking, service, plz, pl

term: no phone

after:
calls, call, apps, sex, app, no, phone, please, pleasure, rules, se, sexthank, tag, tonight, play, numbers, and, callsl, mastub, number
