# Supplementary material for: The changing meaning of “no” in Canadian sex work
Source: PLoS One. 2024 Apr 4;19(4):e0301600. doi: 10.1371/journal.pone.0301600 (PMC10994304; doi:10.1371/journal.pone.0301600)
Supplement: S2 File — https://osf.io/k85pf. (ZIP) [file pone.0301600.s004.zip › themes/topbigrams.qda/documents/ppall-0092.txt]

collection: ppall, rank: 92
advertisers: 278, proportion: 0.0017
before:
only, sorry, _NNNN_, _NN_, outcalls, calls, text, _NNNNNNNNNN_, im, incalls, language, say, _NNN_, available, absolutely, no, hours, meet, real, s, rates, our, outcall, play, surprises, disappointed, fun, northeast, and, learn, hour, hotel, so, ps, place, xo, you, _NNN_hr, vehicle, time, today, d

term: no incalls

after:
_NNN_, no, sorry, outcalls, _NN_, text, at, outcall, car, today, if, i, only, available, call, will, or, _NNNNNNNNNN_, but, c, can, and, duos, do, after, real, please, until, u, tonight, in, great, give, location, my, you, book, ca, cant, blocked, avail, atmomnt, cars, carcall, finch, fetishes, explic
