# Supplementary material for: The changing meaning of “no” in Canadian sex work
Source: PLoS One. 2024 Apr 4;19(4):e0301600. doi: 10.1371/journal.pone.0301600 (PMC10994304; doi:10.1371/journal.pone.0301600)
Supplement: S2 File — https://osf.io/k85pf. (ZIP) [file pone.0301600.s004.zip › themes/topbigrams.qda/documents/pp2007-0064.txt]

collection: pp2007, rank: 64
advertisers: 33, proportion: 0.0042
before:
_NNNN_, calls, and, please, no, call, 's, notice, or, only, now, emails, callers, business, afternoon, _N_am, _N_, emailing, veichle, xo, talkers, services, pls, pleeze, number, jessica, hours, emals, sex

term: no texting

after:
or, and, please, pls, out, thank, blocked, texting, call, messaging, will, thx, this, thanx, thanks, serious, see, put, plz, boys, xo, because, any, for, nor, no, me, lol, just, i, _N_o_N_, either
