# Supplementary material for: The changing meaning of “no” in Canadian sex work
Source: PLoS One. 2024 Apr 4;19(4):e0301600. doi: 10.1371/journal.pone.0301600 (PMC10994304; doi:10.1371/journal.pone.0301600)
Supplement: S2 File — https://osf.io/k85pf. (ZIP) [file pone.0301600.s004.zip › themes/topbigrams.qda/documents/pp2021-0059.txt]

collection: pp2021, rank: 59
advertisers: 207, proportion: 0.0044
before:
i, am, is, will, how's, and, can, are, i'm, wait, only, you, _NNNN_, me, sorry, number, transfer, available, look, problems, scroll, _N_, _NN_, _NNN_, vaccinations, vaccination, tuesday, tsgenevieve_NNN_, tsgenevieve, town, visit, week, _NNNNNNN_, your, xox, wife, who, unfortunately, also, dece

term: no longer

after:
in, available, be, a, will, accepting, have, accepted, working, offering, accept, just, at, on, modeling, using, cause, taking, providing, prebook, respond, seem, host, give, offer, text, valid, work, with, avaluable, i, chats, come, contact, do, doing, don't, drink, call, breast, blonde, answer, 
