# Supplementary material for: The changing meaning of “no” in Canadian sex work
Source: PLoS One. 2024 Apr 4;19(4):e0301600. doi: 10.1371/journal.pone.0301600 (PMC10994304; doi:10.1371/journal.pone.0301600)
Supplement: S2 File — https://osf.io/k85pf. (ZIP) [file pone.0301600.s004.zip › themes/topbigrams.qda/documents/pp2007-0019.txt]

collection: pp2007, rank: 19
advertisers: 124, proportion: 0.0156
before:
gfe, and, _NNNN_, sorry, bbbj, only, _NNN_, anything, calls, inclusive, hr, _NN_, service, b, bareback, bb, e, covered, fun, restrictions, you, yours, services, available, me, absolutely, bbj, condo, but, messages, minded, more, msog, except, eyes, emails, just, half, hour, s, safe, please, xoxox, 

term: no greek

after:
no, or, and, _NNN_, call, i, serious, for, location, safe, please, available, bbbj, sorry, everything, _NN_, very, in, incalls, nothing, so, age, all, also, are, ask, avaialable, avail, bailey, bb, 'only, bbbj's, bbbjjj, emails, face, feel, gfe, give, dial, bbj, bj's, but, cim, cleanliness, contact, 
