# Supplementary material for: The changing meaning of “no” in Canadian sex work
Source: PLoS One. 2024 Apr 4;19(4):e0301600. doi: 10.1371/journal.pone.0301600 (PMC10994304; doi:10.1371/journal.pone.0301600)
Supplement: S2 File — https://osf.io/k85pf. (ZIP) [file pone.0301600.s004.zip › themes/topbigrams.qda/documents/pp2007-0092.txt]

collection: pp2007, rank: 92
advertisers: 21, proportion: 0.0026
before:
rush, happy, with, is, j, hour, gentlemen, fuss, fees, drama, and, price, nonrushed, no, _NNN_

term: no upsell

after:
no, or, _NNN_, satisfaction, and, for, just, rates, see, upsell, would, what
