# Supplementary material for: The changing meaning of “no” in Canadian sex work
Source: PLoS One. 2024 Apr 4;19(4):e0301600. doi: 10.1371/journal.pone.0301600 (PMC10994304; doi:10.1371/journal.pone.0301600)
Supplement: S2 File — https://osf.io/k85pf. (ZIP) [file pone.0301600.s004.zip › themes/topbigrams.qda/documents/pp2007-0025.txt]

collection: pp2007, rank: 25
advertisers: 84, proportion: 0.0106
before:
inclusive, with, are, and, hour, hr, rates, is, service, games, outcalls, nineteen, _NNNN_, _NNN_, there's, company, bootylicious, get, gfe, price, o, rate, real, respected, rushed, no, s, too, unrushed, us, x, you, _NNNNNNNNNN_, _NN_, _N_hr, tipping, times, same, satisfaction, services, sex, sim

term: no hidden

after:
fees, hidden, cost, costs, fee's, charges, tips, fee, requests, agenda, agendas, call, cameras, donations, rates, snakes, roses, anything
