# Supplementary material for: The changing meaning of “no” in Canadian sex work
Source: PLoS One. 2024 Apr 4;19(4):e0301600. doi: 10.1371/journal.pone.0301600 (PMC10994304; doi:10.1371/journal.pone.0301600)
Supplement: S2 File — https://osf.io/k85pf. (ZIP) [file pone.0301600.s004.zip › themes/topbigrams.qda/documents/pp2021-0025.txt]

collection: pp2021, rank: 25
advertisers: 571, proportion: 0.0121
before:
sessions, only, real, calls, available, pictures, getting, services, blocked, at, service, pics, _NNNN_, gents, blacklisted, ballers, independent, fee, over, friendly, you, _NNN_, hygiene, with, gentleman, and, transfer, verified, photos, incall, for, natural, negotiations, relaxation, one

term: no extra

after:
pics, pictures, photos, charge, fees, pic, fee, cost, charges, picture, free, tip, no, face, service, piictures, call, pay, or, serious, costs, guests, guest, for, unrushed, tips, spa, chage, bb, baggage, all, chg, soft, photo, paywalls, payment, pas, neededblue, send, sans, picsparty, needed, mei
