# Supplementary material for: The changing meaning of “no” in Canadian sex work
Source: PLoS One. 2024 Apr 4;19(4):e0301600. doi: 10.1371/journal.pone.0301600 (PMC10994304; doi:10.1371/journal.pone.0301600)
Supplement: S2 File — https://osf.io/k85pf. (ZIP) [file pone.0301600.s004.zip › themes/topbigrams.qda/documents/ppall-0001.txt]

collection: ppall, rank: 1
advertisers: 25962, proportion: 0.1550
before:
_NNNN_, only, please, _NNNNNNNNNN_, gents, me, outcalls, independent, real, friendly, gentlemen, discreet, now, and, safe, rush, service, calls, pictures, you, free, preferred, guys, location, night, talk, fun, outcall, best, photos, more, play, specials, time, pls, plz, texts, incalls, welcom

term: no blocked

after:
calls, numbers, callers, call, or, private, s, number, explicit, 's, unknown, no, phone, caller, app, _NNN_, num, text, id, restricted, i, called, c, callls, blocked, callsno, please, , calling, serious, ca, ids, in, calls_NNN_, calles, _NNNNNNNNNN_, _NN_, only, callstext, vulgar, txt, incall, cal
