# Supplementary material for: The changing meaning of “no” in Canadian sex work
Source: PLoS One. 2024 Apr 4;19(4):e0301600. doi: 10.1371/journal.pone.0301600 (PMC10994304; doi:10.1371/journal.pone.0301600)
Supplement: S2 File — https://osf.io/k85pf. (ZIP) [file pone.0301600.s004.zip › themes/topbigrams.qda/documents/pp2007-0056.txt]

collection: pp2007, rank: 56
advertisers: 41, proportion: 0.0052
before:
greek, gfe, only, sorry, incalls, and, safe, so, _NNNN_, incall, burnaby, fs, no, satisfaction, services, sex, travelling, understanding, s, restrictions, out, outcall, outcalls, please, plesae, _NN_pm, joy, it, interactive, info, inalls, hrs, here, looks, massage, meaning, greece, buraby, bou

term: no bbbj

after:
no, or, not, txt, _NNN_, and, i, sessions, so, special, tasha, to, tuesday, safe, outcall, outcalls, please, ps, u, young, _NN_, _NN_min, call, bbbs, ask, anything, calls, mention, bbbj, incall, in, if, i'm, can't, daty, early, greek, hugs, serious, sorry, specials, take, today, todays, s, reply, octo
