# Supplementary material for: The changing meaning of “no” in Canadian sex work
Source: PLoS One. 2024 Apr 4;19(4):e0301600. doi: 10.1371/journal.pone.0301600 (PMC10994304; doi:10.1371/journal.pone.0301600)
Supplement: S2 File — https://osf.io/k85pf. (ZIP) [file pone.0301600.s004.zip › themes/topbigrams.qda/documents/pp2007-0021.txt]

collection: pp2007, rank: 21
advertisers: 98, proportion: 0.0123
before:
in, have, waste, please, with, and, calls, s, tonight, theres, _NN_, w_N_m, _NNN_, emails, at, night, is, cuz, only, sorry, no, up, together, time, them, week, _N_am, _N_, _NNNNNNNNNN_, you, welcome, text, day, discreet, down, but, busy, absolutly, drama, adn, alike, asap, blond, experienced, mornin

term: no time

after:
for, to, wasters, limit, i, like, is, limits, call, and, this, come, at, see, my, _NNN_, w_N_m, watching, massage, better, bbw, as, all, dedicated, ever, fast, ladies, its, i'm, great, give, foe, location, time, strange, preparing, pics, on, of, no, turning, _N_, _NN_dd, with, well, we, watch, was, caus
