# Supplementary material for: The changing meaning of “no” in Canadian sex work
Source: PLoS One. 2024 Apr 4;19(4):e0301600. doi: 10.1371/journal.pone.0301600 (PMC10994304; doi:10.1371/journal.pone.0301600)
Supplement: S2 File — https://osf.io/k85pf. (ZIP) [file pone.0301600.s004.zip › themes/topbigrams.qda/documents/pp2021-0015.txt]

collection: pp2021, rank: 15
advertisers: 784, proportion: 0.0166
before:
party, issues, me, friendly, ask, discreet, accurate, and, absolutely, pictures, independent, service, only, available, free, clean, satisfaction, you, time, fun, be, best, drama, services, massage, real, girl, location, minded, fantasies, concern, play, out, hours, incall, natural, professi

term: no rushed

after:
services, service, sessions, experience, time, no, enjoyable, appointments, showers, _NNN_, full, clean, discreet, discret, open, visits, and, dates, safe, session, servinonces, i, hot, hello, kitty, upscale, this, woth, rushed, exprience, calls, always, experiencewith, experiences, exotic
