# Supplementary material for: The changing meaning of “no” in Canadian sex work
Source: PLoS One. 2024 Apr 4;19(4):e0301600. doi: 10.1371/journal.pone.0301600 (PMC10994304; doi:10.1371/journal.pone.0301600)
Supplement: S2 File — https://osf.io/k85pf. (ZIP) [file pone.0301600.s004.zip › themes/topbigrams.qda/documents/pp2007-0068.txt]

collection: pp2007, rank: 68
advertisers: 31, proportion: 0.0039
before:
blocked, a, _NNNN_, good, only, four, e, down, call, bloked, block, big, believing, and, fullservice, moody, it, shame, to, _N_, saying, say, no, number, oh, permission, ever, contact, girls, my, here, service, seven, that, three, ts, yes, queen, p, phone

term: no no

after:
i, text, blocked, msg, restricted, noooooooooo, very, honey, in, location, email, e, droooooooooooop, disappointment's, n, message, thats, santa, resticted, ptivate, private, pain, car, call, block, bad, and, txt, xoxo, _NNN_, inbetweens, fun, emails, don't, smoking, show, please, time, c, big, 
