# Supplementary material for: The changing meaning of “no” in Canadian sex work
Source: PLoS One. 2024 Apr 4;19(4):e0301600. doi: 10.1371/journal.pone.0301600 (PMC10994304; doi:10.1371/journal.pone.0301600)
Supplement: S2 File — https://osf.io/k85pf. (ZIP) [file pone.0301600.s004.zip › themes/topbigrams.qda/documents/ppall-0025.txt]

collection: ppall, rank: 25
advertisers: 1139, proportion: 0.0068
before:
is, so, _NN_, there, looks, beautiful, me, exotic, real, time, after, alone, and, you, desires, men, only, well, _NNNN_, minded, fun, then, dreams, together, experience, pics, now, theres, have, please, pictures, but, life, recent, too, _NNN_, more, needs, guys, rates, numbers, text, rewarding, ser

term: no need

after:
to, for, too, _N_, of, be, looking, worry, experience, cover, picture, physical, n, money, mm, massage, learn, pride, spend, suff, your, women, wasting, treaning, tip, suffer, judge, introduction, call, appointment, cheat, company, compare, im, if, feeling, fakeers, extra, , need, once, no, maybe, 
