# Supplementary material for: The changing meaning of “no” in Canadian sex work
Source: PLoS One. 2024 Apr 4;19(4):e0301600. doi: 10.1371/journal.pone.0301600 (PMC10994304; doi:10.1371/journal.pone.0301600)
Supplement: S2 File — https://osf.io/k85pf. (ZIP) [file pone.0301600.s004.zip › themes/topbigrams.qda/documents/ppall-0007.txt]

collection: ppall, rank: 7
advertisers: 6610, proportion: 0.0395
before:
real, only, rush, drama, calls, independent, pics, and, please, me, fun, experience, you, _NNNN_, _NN_, now, play, free, unappreciated, talk, call, happy, bs, deal, discreet, sessions, photos, absolutely, _NNN_, companionship, together, girl, men, pictures, friendly, time, service, place, sati

term: no games

after:
no, _NNN_, or, just, drama, serious, i, and, here, please, all, text, call, _NN_, incall, real, _NNNNNNNNNN_, non, incalls, outcalls, very, im, clean, my, always, , independent, available, also, totally, quiet, only, if, nodrama, safe, everything, in, txt, sweet, so, discreet, duos, come, ask, fetis
