# Supplementary material for: The changing meaning of “no” in Canadian sex work
Source: PLoS One. 2024 Apr 4;19(4):e0301600. doi: 10.1371/journal.pone.0301600 (PMC10994304; doi:10.1371/journal.pone.0301600)
Supplement: S2 File — https://osf.io/k85pf. (ZIP) [file pone.0301600.s004.zip › themes/topbigrams.qda/documents/ppall-0069.txt]

collection: ppall, rank: 69
advertisers: 398, proportion: 0.0024
before:
are, pics, real, disappoint, so, pictures, me, be, get, tricks, no, free, and, photos, independent, freak, recent, _NNN_, _NN_, is, secret, drama, disappointments, guys, guarantee, reviewed, fees, guaranteed, with, skin, body, best, now, pictured, more, fit, games, girl, upscale, service, thing, 

term: no surprises

after:
here, at, no, or, i, _NNN_, surprises, sweetheart, so, when, call, natural, _NN_, what, and, in, lingerie, text, clean, just, located, you, upon, all, exotic, except, pictures, dd_NN_s, only, _NNNNNNNNNN_, tidy, amazingly, guaranteed, great, face, serious, play, blonde, other, jamaica, non, low, t
