# Supplementary material for: The changing meaning of “no” in Canadian sex work
Source: PLoS One. 2024 Apr 4;19(4):e0301600. doi: 10.1371/journal.pone.0301600 (PMC10994304; doi:10.1371/journal.pone.0301600)
Supplement: S2 File — https://osf.io/k85pf. (ZIP) [file pone.0301600.s004.zip › themes/topbigrams.qda/documents/ppall-0090.txt]

collection: ppall, rank: 90
advertisers: 291, proportion: 0.0017
before:
only, sorry, _NNNN_, outcall, _NN_, calls, you, outcalls, friendly, service, _NNNNNNNNNN_, available, car, hotel, rates, now, gentlemen, and, carrides, cal, have, special, surrey, texts, safe, say, _NNN_, _NNN_hh, _NNN_lbs, _NN_pm, w, please, randevous, out, pas, girl, disappointments, differ

term: no incall

after:
no, outcall, _NNN_, sorry, available, call, text, i, _NNNNNNNNNN_, _NN_, out, at, and, outcalls, car, or, location, today, right, but, new, _N_, u, tina, tonight, safe, spanish, so, ever, g, great, hotel, carcall, contact, if, in, openminded, party, place, pre, only, just, prompt, until, will, you, yo
