# Supplementary material for: The changing meaning of “no” in Canadian sex work
Source: PLoS One. 2024 Apr 4;19(4):e0301600. doi: 10.1371/journal.pone.0301600 (PMC10994304; doi:10.1371/journal.pone.0301600)
Supplement: S2 File — https://osf.io/k85pf. (ZIP) [file pone.0301600.s004.zip › themes/topbigrams.qda/documents/ppall-0099.txt]

collection: ppall, rank: 99
advertisers: 260, proportion: 0.0016
before:
only, calls, talk, pimps, ballers, and, _NNNN_, talks, text, men, gentlemen, inquiries, enforcement, please, pictures, photos, man, hair, me, blocked, callers, anal, eyes, texts, service, or, negotiations, male, black, call, lips, gents, send, _NN_, with, privacy, numbers, position, night, lowb

term: no picture

after:
exchange, sending, text, requests, collectors, messaging, send, request, no, collecter, exchancge, exchanging, messages, will, and, exchanges, texting, picture, but, face, trading, collecters, or, professional, rate, right, seekers, sendings, games, keep, mail, my, need, sorry, swaping, _NN
