# Supplementary material for: The changing meaning of “no” in Canadian sex work
Source: PLoS One. 2024 Apr 4;19(4):e0301600. doi: 10.1371/journal.pone.0301600 (PMC10994304; doi:10.1371/journal.pone.0301600)
Supplement: S2 File — https://osf.io/k85pf. (ZIP) [file pone.0301600.s004.zip › themes/topbigrams.qda/documents/pp2007-0057.txt]

collection: pp2007, rank: 57
advertisers: 40, proportion: 0.0050
before:
sorry, have, guys, with, for, fun, has, having, here, course, about, although, calls, hurry, me, _NN_, please, only, _NNNNNNN_, you, thing, soon, no, free, etc, email, educated, drink, deal, gentlemen, girl, got, hence, company, appreciation, at, baby, but, comp, hot, hour, immediately, info, inter

term: no pic

after:
but, yet, available, for, at, right, please, today, this, just, i, because, from, coming, ask, and, cause, _N_, you, pic, must, search, rates, on, obvious, now, not, no, need, see, sent, using, tonight, soon, sorry, there, leave, is, im, hot, honest, here, location, ava, avail, better, gets, equals, ema
