# Supplementary material for: The changing meaning of “no” in Canadian sex work
Source: PLoS One. 2024 Apr 4;19(4):e0301600. doi: 10.1371/journal.pone.0301600 (PMC10994304; doi:10.1371/journal.pone.0301600)
Supplement: S2 File — https://osf.io/k85pf. (ZIP) [file pone.0301600.s004.zip › themes/topbigrams.qda/documents/ppall-0085.txt]

collection: ppall, rank: 85
advertisers: 310, proportion: 0.0019
before:
_NNNN_, only, guyzz, me, text, please, show, say, friendly, _NNNNNNNNNN_, all, calls, picture, rush, private, now, men, _NNNNNNN_, call, guys, location, info, negotiable, number, o, outcall, says, _N_ham, free, answer, _NNN_, upsales, no, you, clean, day, discreet, block, and, appointment, baby, 

term: no call

after:
text, txt, call, please, _NNN_, only, me, just, no, or, your, will, safe, to, i, blocked, private, _NNNNNNNNNN_, incall, my, backs, after, serious, priver, is, id, fr, outcall, now, block, accepted, bloque, check, cash, _NN_, _N_, short, service, you, waiting, xox, je, mail, juste, lets, lexie, inscri
