# Supplementary material for: The changing meaning of “no” in Canadian sex work
Source: PLoS One. 2024 Apr 4;19(4):e0301600. doi: 10.1371/journal.pone.0301600 (PMC10994304; doi:10.1371/journal.pone.0301600)
Supplement: S2 File — https://osf.io/k85pf. (ZIP) [file pone.0301600.s004.zip › themes/topbigrams.qda/documents/pp2007-0070.txt]

collection: pp2007, rank: 70
advertisers: 28, proportion: 0.0035
before:
_NNNN_, _NNNNNNNNNN_, only, kisses, please, pls, mua, companionship, appointments, again, mails, early, eight_N_five, downtown, cherry, area, and, korean, julie, mail, picture, sayuri, soon, specail, special, town, ya, _NN_c, pictrue, pic, no, details

term: no bloked

after:
calls, number, call, bloked, or, callas, no, thanks, nurmbers, numbers
