# Supplementary material for: The changing meaning of “no” in Canadian sex work
Source: PLoS One. 2024 Apr 4;19(4):e0301600. doi: 10.1371/journal.pone.0301600 (PMC10994304; doi:10.1371/journal.pone.0301600)
Supplement: S2 File — https://osf.io/k85pf. (ZIP) [file pone.0301600.s004.zip › themes/topbigrams.qda/documents/pp2021-0099.txt]

collection: pp2021, rank: 99
advertisers: 123, proportion: 0.0026
before:
calls, _NNNN_, only, and, number, services, ballers, men, callers, ethnicity, gentlemen, txt, now, no, please, hunters, landline, arrival, numbers, required, gents, ask, blocked, bb, absolutely, free, available, cellphone, chatting, _NN_, _NNN_, independent, included, in, immediately, ignor

term: no app

after:
numbers, number, s, or, calls, no, text, phone, texts, app, i, callers, calling, fake, generated, incall, internet, le, mon, msg, click, all, and, blocked, bookings, numbes, outcalls, will, users, si, please
