# Supplementary material for: The changing meaning of “no” in Canadian sex work
Source: PLoS One. 2024 Apr 4;19(4):e0301600. doi: 10.1371/journal.pone.0301600 (PMC10994304; doi:10.1371/journal.pone.0301600)
Supplement: S2 File — https://osf.io/k85pf. (ZIP) [file pone.0301600.s004.zip › themes/topbigrams.qda/documents/pp2021-0044.txt]

collection: pp2021, rank: 44
advertisers: 265, proportion: 0.0056
before:
only, outcall, _NNNN_, and, carcall, hh, available, positions, calls, call, dates, now, car, currently, gta, online, ready, required, booking, area, being, ad, incall, gents, guys, hr, date, daddy, sorry, time, today, tonight, unfortunately, town, travel, t_N_s, sexy, play, xox, outcalls, say, se

term: no incall

after:
no, outcall, available, or, today, only, i, and, hey, please, outcalls, _NNN_, my, new, tonight, until, for, at, groups, location, let, sorry, unless, carcall, avail, click, atm, im, out, right, other, online, _NN_, text, so, txt, without, snapchat, carcalls, call, best, dont, look, services, planne
