# Supplementary material for: The changing meaning of “no” in Canadian sex work
Source: PLoS One. 2024 Apr 4;19(4):e0301600. doi: 10.1371/journal.pone.0301600 (PMC10994304; doi:10.1371/journal.pone.0301600)
Supplement: S2 File — https://osf.io/k85pf. (ZIP) [file pone.0301600.s004.zip › themes/topbigrams.qda/documents/pp2021-0079.txt]

collection: pp2021, rank: 79
advertisers: 147, proportion: 0.0031
before:
friendly, blocked, accepted, calls, service, absolutely, block, available, bareback, negotiations, etransfers, lowballers, services, only, pics, crypto, discounts, earth, but, men, me, fri_N_ndly, gents, restrictions, options, party, photo, cheap, crude, dates, disrespect, etransfer, add

term: no trades

after:
no, of, text, lets, outcall, click, all, for, i, independent, lowballing, donation, _NNN_, always, generous, let, lowballers, money, multiples, fetish, can, cash, diner, donations, etransfer, explicit, explore, none, weekend, xoxo, _NN_, very, up, this, open, or, serious, shower, thanx, accept, 
