# Supplementary material for: The changing meaning of “no” in Canadian sex work
Source: PLoS One. 2024 Apr 4;19(4):e0301600. doi: 10.1371/journal.pone.0301600 (PMC10994304; doi:10.1371/journal.pone.0301600)
Supplement: S2 File — https://osf.io/k85pf. (ZIP) [file pone.0301600.s004.zip › themes/topbigrams.qda/documents/pp2007-0017.txt]

collection: pp2007, rank: 17
advertisers: 128, proportion: 0.0161
before:
is, there's, _NN_, so, well, w_N_m, you, me, here, fun, play, picture, time, nervous, now, and, sexy, call, be, welcome, today, tonight, hands, get, gentlemen, fantasies, _NNNN_, _NNN_, not, massage, man, m, life, jennifer, measurments, needed, need, more, relaxation, relax, reasonable, reality, r

term: no need

after:
to, for, it's, of, go, donate, she's, _N_, wasting, too, there, need, not, nor, look, ladies, something, waste, ur, but, all
