# Supplementary material for: The changing meaning of “no” in Canadian sex work
Source: PLoS One. 2024 Apr 4;19(4):e0301600. doi: 10.1371/journal.pone.0301600 (PMC10994304; doi:10.1371/journal.pone.0301600)
Supplement: S2 File — https://osf.io/k85pf. (ZIP) [file pone.0301600.s004.zip › themes/topbigrams.qda/documents/pp2021-0001.txt]

collection: pp2021, rank: 1
advertisers: 5248, proportion: 0.1108
before:
_NNNN_, only, calls, available, sorry, friendly, ballers, service, please, you, services, independent, blocked, outcall, me, pictures, drama, rush, lowballers, greek, discreet, pics, outcalls, call, anal, more, play, fun, must, callers, and, ask, real, time, numbers, experience, guaranteed, t

term: no black

after:
gents, men, gentlemen, gentleman, guys, gent, man, no, guy, sorry, or, click, gentsno, please, males, gentlemans, gentlemens, clients, mens, brown, gens, text, and, gentle, call, people, gentlement, under, gentalmen, _NNN_, gentleman's, g_N_nts, gen, indian, i, party, gentlman, male, pas, thx, a
