# Supplementary material for: The changing meaning of “no” in Canadian sex work
Source: PLoS One. 2024 Apr 4;19(4):e0301600. doi: 10.1371/journal.pone.0301600 (PMC10994304; doi:10.1371/journal.pone.0301600)
Supplement: S2 File — https://osf.io/k85pf. (ZIP) [file pone.0301600.s004.zip › themes/topbigrams.qda/documents/pp2021-0024.txt]

collection: pp2021, rank: 24
advertisers: 574, proportion: 0.0121
before:
wasters, and, blocked, time, only, calls, of, note, ballers, or, apps, _NNNN_, many, answered, all, lowballing, with, pics, caller, for, texting, services, service, to, nb, know, affect, any, friendly, numbers, texts, rude, x, up, wasting, negotiators, book, call, available, app, ask, please, you, 

term: no shows

after:
will, time, and, are, blocked, or, get, rude, vulgar, a, low, i, no, you, without, last, asking, cancelations, etc, we, please, solicitors, vulgarity, appts, aggressive, immediately, explicit, failure, won, wasting, so, perma, serious, spam, to, that, text, sugar, blacklisted, abusive, after, bar
