# Supplementary material for: The changing meaning of “no” in Canadian sex work
Source: PLoS One. 2024 Apr 4;19(4):e0301600. doi: 10.1371/journal.pone.0301600 (PMC10994304; doi:10.1371/journal.pone.0301600)
Supplement: S2 File — https://osf.io/k85pf. (ZIP) [file pone.0301600.s004.zip › themes/topbigrams.qda/documents/ppall-0079.txt]

collection: ppall, rank: 79
advertisers: 346, proportion: 0.0021
before:
calls, _NNNN_, please, only, callers, request, times, pics, offered, nudes, brazilian, accepted, and, free, welcome, welcomed, ballers, fun, _NN_, _NNNNNNNNNN_, talking, calling, absolutely, negociations, messages, texting, _NN_ddd, _NN_dd, cassie, available, must, nikki, gents, it, thanks

term: no sexting

after:
no, or, _NNN_, keep, creamy, call, please, serious, thank, pics, pictures, just, and, pls, ps, _NNNNNNNNNN_, age, gentlemens, baby, text, incalls, i, extra, non, new, want, _N_, in, love, pic, my, , always, cash, strictly, thanks_NNN_, plz, picture, tolerated, ty, _NN_o, _NN_, _NNN_percent, you, xox
