# Supplementary material for: The changing meaning of “no” in Canadian sex work
Source: PLoS One. 2024 Apr 4;19(4):e0301600. doi: 10.1371/journal.pone.0301600 (PMC10994304; doi:10.1371/journal.pone.0301600)
Supplement: S2 File — https://osf.io/k85pf. (ZIP) [file pone.0301600.s004.zip › themes/topbigrams.qda/documents/ppall-0011.txt]

collection: ppall, rank: 11
advertisers: 2425, proportion: 0.0145
before:
in, only, please, calls, waste, pls, pics, _NNNN_, and, have, _NN_, men, real, available, games, time, callers, clean, independent, gents, _NNNNNNNNNN_, guaranteed, is, goes, _NNN_, restrictions, gentlemen, me, free, service, there, drama, discreet, ballers, with, guys, ready, talk, now, pic, ou

term: no time

after:
wasters, for, to, i, my, waster, limit, waisters, wasting, let, _NNN_, wasted, rushed, honey, is, call, text, no, guaranteed, waister, _NN_, watching, only, a, rush, come, at, waisted, waste, _N_, limits, available, like, restrictions, _N_oo, _NNNN_, get, and, unrushed, stats, just, half, blonde, s
