# Supplementary material for: The changing meaning of “no” in Canadian sex work
Source: PLoS One. 2024 Apr 4;19(4):e0301600. doi: 10.1371/journal.pone.0301600 (PMC10994304; doi:10.1371/journal.pone.0301600)
Supplement: S2 File — https://osf.io/k85pf. (ZIP) [file pone.0301600.s004.zip › themes/topbigrams.qda/documents/pp2021-0071.txt]

collection: pp2021, rank: 71
advertisers: 171, proportion: 0.0036
before:
only, cash, sorry, _NNNN_, accepted, calls, please, hygiene, gents, available, negotiable, meeting, blocked, arrival, specials, service, s, guys, gentleman, friendly, excepted, in, more, mins, and, ask, ballers, _NNN_, welcome, waster, number, no, rate, positions, ottawa, i'm, hotel, heart, gr

term: no e

after:
transfer, transfers, transfert, mails, mail, trasfers, s, tran, trans, tranfer, tansfer, transferti, trasnfer, transter, transfer_NNN_, transfersready, transfersjo, tranfers, e
