# Supplementary material for: The changing meaning of “no” in Canadian sex work
Source: PLoS One. 2024 Apr 4;19(4):e0301600. doi: 10.1371/journal.pone.0301600 (PMC10994304; doi:10.1371/journal.pone.0301600)
Supplement: S2 File — https://osf.io/k85pf. (ZIP) [file pone.0301600.s004.zip › themes/topbigrams.qda/documents/pp2021-0077.txt]

collection: pp2021, rank: 77
advertisers: 150, proportion: 0.0032
before:
only, outcalls, carcalls, calls, _NNNN_, required, available, you, sorry, online, deals, jamais, incalls, outcall, no, absolutely, call, waiting, _NNN_, _N_, greek, snapchat, offer, rushing, areas, night, nice, new, more, minimum, messaging, me, man, location, s, is, tribute, vary, verified, vi

term: no incalls

after:
no, or, outcalls, available, please, and, sorry, for, click, at, tonight, text, i, so, salut, party, outcall, hello, atm, come, until, just, online, sneak, serious, bng, bbbj, always, accommodated, brampton, brantford, fetishes, exactly, enjoy, duos, downtown, dont, don't, dinner, deep, cash, car
