# Supplementary material for: The changing meaning of “no” in Canadian sex work
Source: PLoS One. 2024 Apr 4;19(4):e0301600. doi: 10.1371/journal.pone.0301600 (PMC10994304; doi:10.1371/journal.pone.0301600)
Supplement: S2 File — https://osf.io/k85pf. (ZIP) [file pone.0301600.s004.zip › themes/topbigrams.qda/documents/pp2007-0013.txt]

collection: pp2007, rank: 13
advertisers: 177, proportion: 0.0223
before:
and, no, like, have, with, that, me, reality, as, w_N_m, seduction, _NN_, you, is, it, but, ad, if, so, there's, why, best, hurt, for, goal, t, right, satisfaction, wife, when, or, mya, myself, night, nine, mine, isn't, itat, ladies, leaves, lonely, man, marks, massage, may, cause, change, come, daddy, d

term: no one

after:
else, leaves, to, can, does, will, has, ever, is, knows, answers, could, who, around, gets, i, but, no's, so, that, 'answers, and, answer, answering, as, except, gives, hottest, know, esle, eles, believed, better, book, compares, disappointed, ele, on, or, person, puts, o, listen, massage, with, woul
