# Supplementary material for: The changing meaning of “no” in Canadian sex work
Source: PLoS One. 2024 Apr 4;19(4):e0301600. doi: 10.1371/journal.pone.0301600 (PMC10994304; doi:10.1371/journal.pone.0301600)
Supplement: S2 File — https://osf.io/k85pf. (ZIP) [file pone.0301600.s004.zip › themes/topbigrams.qda/documents/pp2021-0082.txt]

collection: pp2021, rank: 82
advertisers: 142, proportion: 0.0030
before:
_NN_, first, have, safe, daily, spa, environment, com, welcome, vancouver, team, _NNNN_, atmosphere, hiring, with, work, you, girls, available, cash, week, time, weekends, operated, shifts, promotion, discriminate, days, face, goals, apply, must, most, needed, man, hygienic, hours, locations, 

term: no experience

after:
necessary, required, needed, is, need, no, or, welcome, that's, we, references, nesesary, neseccesary, necessaryfriendly, necessaryfemale, necessari, nessesary, neccessary, safe, too, who, neccesary, let, intense, im, i, gta's, exclusive, but, apply, experience, req
