# Supplementary material for: The changing meaning of “no” in Canadian sex work
Source: PLoS One. 2024 Apr 4;19(4):e0301600. doi: 10.1371/journal.pone.0301600 (PMC10994304; doi:10.1371/journal.pone.0301600)
Supplement: S2 File — https://osf.io/k85pf. (ZIP) [file pone.0301600.s004.zip › themes/topbigrams.qda/documents/pp2021-0011.txt]

collection: pp2021, rank: 11
advertisers: 1295, proportion: 0.0274
before:
only, calls, gents, ballers, available, service, _NNNN_, incall, negotiations, greek, services, numbers, outcalls, outcall, pictures, hh, drama, cheap, please, absolutely, friendly, incalls, discreet, and, blocked, pics, call, required, time, visit, play, lowballers, more, gentleman, apps, 

term: no car

after:
calls, dates, call, sessions, date, service, fun, services, callsno, session, no, truck, play, date's, c, callno, datesb, sessionsclick, outside, i, greek, and, big, vist, sex, sessionmust, dares, catch, callsparty, callsje, callsgive, callsall, callclick, deposit, semi, or, not, meets, locati
