# Supplementary material for: The changing meaning of “no” in Canadian sex work
Source: PLoS One. 2024 Apr 4;19(4):e0301600. doi: 10.1371/journal.pone.0301600 (PMC10994304; doi:10.1371/journal.pone.0301600)
Supplement: S2 File — https://osf.io/k85pf. (ZIP) [file pone.0301600.s004.zip › themes/topbigrams.qda/documents/pp2021-0056.txt]

collection: pp2021, rank: 56
advertisers: 214, proportion: 0.0045
before:
drama, real, games, priority, inquires, and, needed, girl, free, pics, me, companionship, discreet, pimps, _NNNN_, please, rush, service, massages, a, beautiful, fun, here, friendly, enforcement, wild, with, _NNN_, pictures, rates, personally, only, talking, to, special, midnight, need, means

term: no bs

after:
no, just, what, or, i, text, and, _NNN_, older, only, when, real, drama, open, will, with, always, click, games, new, pictures, please, serious, independent, incalls, let, cannot, available, don't, have, experience, young, bs, loca, long, love, main, mature, me, mild, noblocked, tall, than, the, thi
