# Supplementary material for: The changing meaning of “no” in Canadian sex work
Source: PLoS One. 2024 Apr 4;19(4):e0301600. doi: 10.1371/journal.pone.0301600 (PMC10994304; doi:10.1371/journal.pone.0301600)
Supplement: S2 File — https://osf.io/k85pf. (ZIP) [file pone.0301600.s004.zip › themes/topbigrams.qda/documents/pp2007-0072.txt]

collection: pp2007, rank: 72
advertisers: 27, proportion: 0.0034
before:
_NNN_, rush, no, hustles, independent, drama, regrets, _NNNN_, w_N_m, with, discreet, jumpers, location, mercedes, inclusive, fees, delivered, away, attitude, and, driver, face, priority, priorty, test, thing, of, well, _NN_, best, rates, there's

term: no hassles

after:
no, rushing, or, upselling, with, hot, _N_, xoxo, all, the, i, i'm, just, _NNN_, stimulating, hassles, contact, location, m_N_m, this
