# Supplementary material for: The changing meaning of “no” in Canadian sex work
Source: PLoS One. 2024 Apr 4;19(4):e0301600. doi: 10.1371/journal.pone.0301600 (PMC10994304; doi:10.1371/journal.pone.0301600)
Supplement: S2 File — https://osf.io/k85pf. (ZIP) [file pone.0301600.s004.zip › themes/topbigrams.qda/documents/pp2021-0020.txt]

collection: pp2021, rank: 20
advertisers: 602, proportion: 0.0127
before:
_NNNN_, only, calls, call, please, number, absolutely, gents, friendly, me, _NN_, pictures, pics, book, services, ballers, appointment, session, sorry, time, numbers, ignored, negotiable, available, callers, _NNN_, need, blocked, service, required, text, men, rates, you, wasters, incall, gen

term: no text

after:
apps, app, messages, _NNN_, click, please, application, message, no, call, or, harassment, calls, me, phone, aps, for, cash, pls, i, mail, just, appsno, only, email, je, sms, will, all, chat, number, msg, serious, private, plz, marathons, i'm, walk, website, wednesday, appshour, appsd, appsblocked
