# Supplementary material for: The changing meaning of “no” in Canadian sex work
Source: PLoS One. 2024 Apr 4;19(4):e0301600. doi: 10.1371/journal.pone.0301600 (PMC10994304; doi:10.1371/journal.pone.0301600)
Supplement: S2 File — https://osf.io/k85pf. (ZIP) [file pone.0301600.s004.zip › themes/topbigrams.qda/documents/ppall-0042.txt]

collection: ppall, rank: 42
advertisers: 695, proportion: 0.0041
before:
stress, independent, so, service, drama, pictures, rush, pics, _NNNN_, pleasure, me, have, real, calls, and, kind, time, well, are, but, obligations, with, week, tired, hurry, discreet, hunny, attached, notice, without, you, them, games, fun, experience, minded, interruptions, prefer, problems

term: no worries

after:
no, i, passionate, and, _NNN_, playful, my, with, or, just, im, we, call, about, drama, on, you, very, amazing, here, clean, your, making, our, come, _NN_, when, in, because, _NNNNNNNNNN_, looking, it, of, pictures, rush, this, the, for, full, gents, , are, _N_, _NNNNNNN_, why, mandie, outcalls, so, sha
