# Supplementary material for: The changing meaning of “no” in Canadian sex work
Source: PLoS One. 2024 Apr 4;19(4):e0301600. doi: 10.1371/journal.pone.0301600 (PMC10994304; doi:10.1371/journal.pone.0301600)
Supplement: S2 File — https://osf.io/k85pf. (ZIP) [file pone.0301600.s004.zip › themes/topbigrams.qda/documents/pp2021-0052.txt]

collection: pp2021, rank: 52
advertisers: 227, proportion: 0.0048
before:
for, is, there's, theres, s, leolist, theirs, so, _NNNN_, no

term: no miscommunication

after:
issues, click, no, xo, i, miscommunication, _NNN_, all, text, please, with, and, do, issuesno, rates, baby, outcall, upon, hi, burlington, call, confirmed, deposit, _N_, serious, xoxo, yonge, je, if, for, follow, discount, black, book, but, respectfully, barrie, absolutely, age, ally, alya, does, 
