# Supplementary material for: The changing meaning of “no” in Canadian sex work
Source: PLoS One. 2024 Apr 4;19(4):e0301600. doi: 10.1371/journal.pone.0301600 (PMC10994304; doi:10.1371/journal.pone.0301600)
Supplement: S2 File — https://osf.io/k85pf. (ZIP) [file pone.0301600.s004.zip › themes/topbigrams.qda/documents/ppall-0041.txt]

collection: ppall, rank: 41
advertisers: 708, proportion: 0.0042
before:
with, professional, a, fun, drama, for, and, you, discreet, _NN_, free, me, some, time, hot, _N_, games, company, see, rendezvous, w, up, thrill, only, simple, play, _NNNN_, friend, great, going, girls, tip, benefits, chill, apurvamohan, earth, experience, discrete, night, independent, hun, leave

term: no strings

after:
attached, no, attatched, just, fun, or, attach, _NN_, i, drama, safe, relationship, mya, give, it, brunette, fling, would, with, unattached, to, then, the, text, partynplay, oral, only, need, naughty, please, relaxing, relationships, qttached, anonymous, and, all, strings, attache, is, interest
