# Supplementary material for: The changing meaning of “no” in Canadian sex work
Source: PLoS One. 2024 Apr 4;19(4):e0301600. doi: 10.1371/journal.pone.0301600 (PMC10994304; doi:10.1371/journal.pone.0301600)
Supplement: S2 File — https://osf.io/k85pf. (ZIP) [file pone.0301600.s004.zip › themes/topbigrams.qda/documents/ppall-0023.txt]

collection: ppall, rank: 23
advertisers: 1244, proportion: 0.0074
before:
only, please, calls, call, landline, _NNNNNNNNNN_, _NN_, me, sorry, and, outcalls, absolutely, you, now, emails, appointment, callers, pls, numbers, so, info, service, talk, welcome, _N_pm, plz, pm, phone, xoxo, book, _NN_pm, _NNNNNNN_, rush, regret, texts, gents, com, parking, time, free, block

term: no texts

after:
please, or, no, _NNN_, call, blocked, i, for, pls, _NN_, emails, and, will, serious, only, thank, calls, just, plz, messages, sorry, phone, this, thanks, private, as, outcalls, _NNNNNNNNNN_, thx, to, if, ask, location, after, my, _N_, landline, www, can, in, all, apps, a, mature, see, nononsense, open
