# Supplementary material for: The changing meaning of “no” in Canadian sex work
Source: PLoS One. 2024 Apr 4;19(4):e0301600. doi: 10.1371/journal.pone.0301600 (PMC10994304; doi:10.1371/journal.pone.0301600)
Supplement: S2 File — https://osf.io/k85pf. (ZIP) [file pone.0301600.s004.zip › themes/topbigrams.qda/documents/pp2021-0088.txt]

collection: pp2021, rank: 88
advertisers: 136, proportion: 0.0029
before:
no, and, only, so, nudez, _NNNN_, _NNN_, real, recent, party, you, rates, say, service, partygirl, friendly, confusion, drama, pls, transfer, _NN_, watcher, rest, com, couples, free, blocked, negotiations, ignored, p, persian, polite, please, plus, plz, outcall, numbers, preferably, text, them, 

term: no i

after:
don't, will, dont, do, am, won't, don, m, wont, can't, have, like, look, make, pay, required, see, want, wi, accept, also, cant, cater, i
