# Supplementary material for: The changing meaning of “no” in Canadian sex work
Source: PLoS One. 2024 Apr 4;19(4):e0301600. doi: 10.1371/journal.pone.0301600 (PMC10994304; doi:10.1371/journal.pone.0301600)
Supplement: S2 File — https://osf.io/k85pf. (ZIP) [file pone.0301600.s004.zip › themes/topbigrams.qda/documents/pp2021-0075.txt]

collection: pp2021, rank: 75
advertisers: 154, proportion: 0.0033
before:
or, deposit, hygiene, session, only, money, blocked, gr_NN_k, services, _NNNN_, you, x, protection, carcall, etransfer, hygene, more, sorry, smiles, sexe, uber, with, picture, numbers, required, rates, questions, c_N_nd_N_m, calls, call, have, gents, no, and, lowballers, means, _NN_, stockers

term: no service

after:
under, no, _NNN_, without, i, for, _NN_, text, to, please, serious, price, personal, or, once, click, and, can, d'escorte, service, the, talk, starting, sorry, rn, required, regulars, raw, rate, throatpie, x, with, will, we, video, verified, touring, toronto, less, is, initiql, initial, in, im, i'm, 
