# Supplementary material for: The changing meaning of “no” in Canadian sex work
Source: PLoS One. 2024 Apr 4;19(4):e0301600. doi: 10.1371/journal.pone.0301600 (PMC10994304; doi:10.1371/journal.pone.0301600)
Supplement: S2 File — https://osf.io/k85pf. (ZIP) [file pone.0301600.s004.zip › themes/topbigrams.qda/documents/pp2021-0062.txt]

collection: pp2021, rank: 62
advertisers: 197, proportion: 0.0042
before:
_NNNN_, sorry, only, calls, blocked, play, greek, pictures, you, available, deals, now, _N_, independent, here, friendly, more, anal, and, desire, pimps, k, free, fun, gentleman, kissing, lowballers, me, media, must, service, babe, avail, appointment, are, ask, extra, done, cash, please, restric

term: no blacks

after:
no, gents, sorry, please, or, click, gent, guys, and, text, blacks, gentlemen, call, i, i'm, super, txt, under, party, remember, allowed, in, must, guy, don't, gentleman, will, plz, serious, all, anal, available, blocked, can't, condom, come, yonge, _NNN_, _NN_yrs, _N_, contact, indians, location, 
