# Supplementary material for: The changing meaning of “no” in Canadian sex work
Source: PLoS One. 2024 Apr 4;19(4):e0301600. doi: 10.1371/journal.pone.0301600 (PMC10994304; doi:10.1371/journal.pone.0301600)
Supplement: S2 File — https://osf.io/k85pf. (ZIP) [file pone.0301600.s004.zip › themes/topbigrams.qda/documents/pp2007-0031.txt]

collection: pp2007, rank: 31
advertisers: 79, proportion: 0.0100
before:
wait, will, i, is, are, look, am, it, you, was, and, by, desire, dramatically, entertainment, hesitate, ir, be, yourself, search, now, sorry, well, to, think, stress, stay, an, _N_pm, brother, m_N_w, call, can, could, he, i'm, iam, kuroyume, shame, re, problems, place, permits, only, once, on, old, sil

term: no longer

after:
i, to, call, be, come, an, and, lets, have, longer, just, give, available, blonde, im, in, need, w_N_m, will, take, adequate, advertise, advertised, affiliated, allow, answer, because, a, i'm, innocent, its, lie, located, can, doing, dreams, except, excepting, existed, good, haver, possible, pick, 
