# Supplementary material for: The changing meaning of “no” in Canadian sex work
Source: PLoS One. 2024 Apr 4;19(4):e0301600. doi: 10.1371/journal.pone.0301600 (PMC10994304; doi:10.1371/journal.pone.0301600)
Supplement: S2 File — https://osf.io/k85pf. (ZIP) [file pone.0301600.s004.zip › themes/topbigrams.qda/documents/ppall-0061.txt]

collection: ppall, rank: 61
advertisers: 449, proportion: 0.0027
before:
only, calls, _NNNN_, sorry, gents, incalls, _NN_, _NNNNNNNNNN_, independent, and, please, specials, available, hygenie, plz, men, callers, incall, drama, fans, rush, negotiable, k, me, guys, gentlemen, emails, outcalls, thugs, say, _N_pm, _NNNNNNN_, negotiation, location, call, but, confirm, 

term: no outcalls

after:
no, _NNN_, i, text, incall, serious, please, or, incalls, to, unless, only, available, call, _NNNNNNNNNN_, credit, _N_, sorry, and, tonight, in, extra, _NN_, pls, my, safe, at, located, let, for, outside, new, specials, think, looking, about, all, ask, location, if, horny, contact, come, donations, 
