# Supplementary material for: The changing meaning of “no” in Canadian sex work
Source: PLoS One. 2024 Apr 4;19(4):e0301600. doi: 10.1371/journal.pone.0301600 (PMC10994304; doi:10.1371/journal.pone.0301600)
Supplement: S2 File — https://osf.io/k85pf. (ZIP) [file pone.0301600.s004.zip › themes/topbigrams.qda/documents/pp2021-0057.txt]

collection: pp2021, rank: 57
advertisers: 212, proportion: 0.0045
before:
bj, with, bjv, bare, _NN_, or, whit, for, bbbj, _NNN_, w, sex, lick, is, gfe, no, bbj, bbf, base, blowjob, condom, condoms, dato, do, experience, fellation, extras, available, anal, _N_hr, _NN_hh, wonderful, suck, about, sexting, service, roleplay, price, pack, outcalls, oral, oo, ons, only, shot, of

term: no condom

after:
body, signup, y, and, no, _NN_, for, extra, i, sex, _NNN_, freaky, condom, cum, throat, service, raw, please, or, add, as, cim, bbbj, texte, read, penetration, pas, manger, lightskin, we, we'll, _NN_min, _NNN_hh, je, anal, ask, available, exclean, erotic, daty, cop, cip, certified, blowjob, bj, try, r
