# Supplementary material for: The changing meaning of “no” in Canadian sex work
Source: PLoS One. 2024 Apr 4;19(4):e0301600. doi: 10.1371/journal.pone.0301600 (PMC10994304; doi:10.1371/journal.pone.0301600)
Supplement: S2 File — https://osf.io/k85pf. (ZIP) [file pone.0301600.s004.zip › themes/topbigrams.qda/documents/ppall-0010.txt]

collection: ppall, rank: 10
advertisers: 2650, proportion: 0.0158
before:
like, there's, by, is, unlike, to, with, what, only, discreet, u, and, way, experience, things, you, _NN_, desire, _N_, have, irresistible, as, real, location, massage, hour, find, for, wanting, _NN_hrs, wild, please, of, it, into, are, gimmick, want, ways, really, outcall, incall, me, needs, night, 

term: no other

after:
i, your, _NNN_, _NN_, yes, im, girl, and, creating, we, my, amazing, come, you, like, call, no, sweet, with, so, avail, that, can, what, woman, sexy, our, a, cute, in, real, very, then, agency, all, _N_, text, if, incalls, will, satisfaction, let, please, quite, at, way, spa, incall, one, ladies, treat, ex
