# Supplementary material for: The changing meaning of “no” in Canadian sex work
Source: PLoS One. 2024 Apr 4;19(4):e0301600. doi: 10.1371/journal.pone.0301600 (PMC10994304; doi:10.1371/journal.pone.0301600)
Supplement: S2 File — https://osf.io/k85pf. (ZIP) [file pone.0301600.s004.zip › themes/topbigrams.qda/documents/pp2021-0065.txt]

collection: pp2021, rank: 65
advertisers: 190, proportion: 0.0040
before:
only, switch, drama, independent, pics, g, picture, and, no, games, deal, flakes, available, attitudes, lowballers, _NNNN_, provider, real, rush, scams, lowballer, toned, a, authentic, audrey, attitude, apsalutly, apdalutly, anal, bait, ladies, interaction, hustling, honest, holes, gents, lo

term: no bullshit

after:
time, bullshit, no, as, come, i, all, thank, just, my, reputation, let's, picture, click, independent, and, _NNN_, only, or, do, dope, low, nonsense, fun, games, respectful, don't, dont, doperate, duo, experience, full, looking, n, incall, in, hello, here, hi, i'm, if, nothing, clean, canadian, call
