# Supplementary material for: The changing meaning of “no” in Canadian sex work
Source: PLoS One. 2024 Apr 4;19(4):e0301600. doi: 10.1371/journal.pone.0301600 (PMC10994304; doi:10.1371/journal.pone.0301600)
Supplement: S2 File — https://osf.io/k85pf. (ZIP) [file pone.0301600.s004.zip › themes/topbigrams.qda/documents/ppall-0063.txt]

collection: ppall, rank: 63
advertisers: 436, proportion: 0.0026
before:
unrushed, rushed, rush, service, hygiene, pics, and, quality, drama, rushing, exceptions, guaranteed, discreet, real, free, friendly, _NNN_friendly, friend, _NNN_, independent, smiling, me, experience, expected, girl, calls, clean, way, with, attitude, absolutely, play, only, t, services, m

term: no clock

after:
watching, watch, watchin, watcher, watchers, , timing, searching, owatching, in, let, watchingg, i, to, just, mature, or, clock
