# Supplementary material for: The changing meaning of “no” in Canadian sex work
Source: PLoS One. 2024 Apr 4;19(4):e0301600. doi: 10.1371/journal.pone.0301600 (PMC10994304; doi:10.1371/journal.pone.0301600)
Supplement: S2 File — https://osf.io/k85pf. (ZIP) [file pone.0301600.s004.zip › themes/topbigrams.qda/documents/pp2007-0042.txt]

collection: pp2007, rank: 42
advertisers: 57, proportion: 0.0072
before:
calls, and, _NNNN_, satisfaction, text, mail, messages, call, email, served, sorry, _N_, pics, also, absolutely, answer, lipz, minds, appointments, emails, fack, fake, ashley, calling, com, answered, d, denied, play, please, real, serve, tonight, woman, xoxo, _N_pm, phone, pls, no, number, numbe

term: no pay

after:
phones, phone, w_N_m, call, fones, from, i'm, location, ph, _NN_, pay, by, volunteer, sight, postingid, no, pal, please
