# Supplementary material for: The changing meaning of “no” in Canadian sex work
Source: PLoS One. 2024 Apr 4;19(4):e0301600. doi: 10.1371/journal.pone.0301600 (PMC10994304; doi:10.1371/journal.pone.0301600)
Supplement: S2 File — https://osf.io/k85pf. (ZIP) [file pone.0301600.s004.zip › themes/topbigrams.qda/documents/pp2021-0064.txt]

collection: pp2021, rank: 64
advertisers: 196, proportion: 0.0041
before:
pics, restrictions, and, photos, kitty, surprise, disappointed, cheapskates, drama, language, pictures, services, real, gents, _NNNN_, _N_, available, sorry, ballers, only, go, are, uber, service, possible, deposit, bb, firm, for, me, at, apps, _NN_, require, surprises, tease, up, xoxo, review

term: no additional

after:
pictures, no, pics, photos, fee, cost, fees, photo, free, available, face, costs, charges, gifts, images, independent, picture, massage, information, additional
