# Supplementary material for: The changing meaning of “no” in Canadian sex work
Source: PLoS One. 2024 Apr 4;19(4):e0301600. doi: 10.1371/journal.pone.0301600 (PMC10994304; doi:10.1371/journal.pone.0301600)
Supplement: S2 File — https://osf.io/k85pf. (ZIP) [file pone.0301600.s004.zip › themes/topbigrams.qda/documents/pp2021-0010.txt]

collection: pp2021, rank: 10
advertisers: 1298, proportion: 0.0274
before:
only, in, please, calls, ballers, gents, _NNNN_, pictures, rush, available, have, must, and, service, lowballers, you, services, waste, numbers, blocked, independent, callers, recently, real, friendly, absolutely, ask, text, talk, speechless, sorry, _NNN_, respectful, drama, call, showered, 

term: no time

after:
wasters, for, waster, wasting, to, waisters, natural, i, limit, garunteed, wasted, waister, and, watching, in, rushed, wastersno, is, with, call, daddy, fishing, waste, waisting, a, friendly, forget, do, safe, waster's, wasiters, rush, or, my, lost, _NNNN_, guaranteed, considered, come, ballers
