# Supplementary material for: The changing meaning of “no” in Canadian sex work
Source: PLoS One. 2024 Apr 4;19(4):e0301600. doi: 10.1371/journal.pone.0301600 (PMC10994304; doi:10.1371/journal.pone.0301600)
Supplement: S2 File — https://osf.io/k85pf. (ZIP) [file pone.0301600.s004.zip › themes/topbigrams.qda/documents/pp2021-0008.txt]

collection: pp2021, rank: 8
advertisers: 1344, proportion: 0.0284
before:
only, gents, absolutely, available, greek, friendly, calls, _NNNN_, gfe, ballers, restrictions, negotiations, services, you, service, additional, anal, blocked, _NNN_, and, pics, safe, must, play, kissing, ask, hours, drama, free, deposit, men, questions, hour, carcall, online, first, me, hyg

term: no bare

after:
services, back, service, no, sex, full, fs, or, anything, s_N_x, not, don't, _NNN_, click, can't, unsafe, so, playful, play, party, please, text, at, backs, i'm, i, hygiene, greek, incall, bare, penetration, safe, kissing, of, f, independent, you, b, have, call, do, non, unprotected, under, what're, 
