# Supplementary material for: The changing meaning of “no” in Canadian sex work
Source: PLoS One. 2024 Apr 4;19(4):e0301600. doi: 10.1371/journal.pone.0301600 (PMC10994304; doi:10.1371/journal.pone.0301600)
Supplement: S2 File — https://osf.io/k85pf. (ZIP) [file pone.0301600.s004.zip › themes/topbigrams.qda/documents/pp2007-0074.txt]

collection: pp2007, rank: 74
advertisers: 27, proportion: 0.0034
before:
sorry, calls, _NNNN_, please, outcalls, only, w_N_m, independant, sassy, play, tonight, up, confustion, cardate, but, available, and, dates, world, yulia, _NN_, reflex, fighting, natalie, msgs, follows, homes, hour, fellas, spend, so, etc, uncut, date, anywhere, deserves, dwtn, _NNN_, _N_am, li

term: no incalls

after:
available, outcalls, i, also, sorry, only, offered, thanks, today, tonight, very, _N_browns, thanx, and, at, avaliable, but, call, do, outcall, plz, restrictions, or, location, my, p, until, your, _NN_, _NN_cbj, _N_'_N_, are, provide, so, email, for, fs, incalls, no, serious
