# Supplementary material for: The changing meaning of “no” in Canadian sex work
Source: PLoS One. 2024 Apr 4;19(4):e0301600. doi: 10.1371/journal.pone.0301600 (PMC10994304; doi:10.1371/journal.pone.0301600)
Supplement: S2 File — https://osf.io/k85pf. (ZIP) [file pone.0301600.s004.zip › themes/topbigrams.qda/documents/ppall-0076.txt]

collection: ppall, rank: 76
advertisers: 354, proportion: 0.0021
before:
only, _NNNN_, gents, calls, _NNNNNNNNNN_, men, service, gentlemen, _NN_, outcalls, available, absolutely, hotel, and, ballers, gfe, hh, blacks, talk, _N_, language, me, free, guests, below, sorry, residence, tight, please, jasmine, mins, guys, hygeine, blocked, shaved, _NN_c, _NN_dd, play, plz

term: no car

after:
calls, dates, call, fun, play, no, d, appointments, date, service, meets, blocked, garage, consultations, dat, or, rides, so, truck, work, invites, carless, companionship, company, available, appointment, and, app, services, tes, office, dat_N_s, d_N_, life, lovings, meetings, men, text, visit
