# Supplementary material for: The changing meaning of “no” in Canadian sex work
Source: PLoS One. 2024 Apr 4;19(4):e0301600. doi: 10.1371/journal.pone.0301600 (PMC10994304; doi:10.1371/journal.pone.0301600)
Supplement: S2 File — https://osf.io/k85pf. (ZIP) [file pone.0301600.s004.zip › themes/topbigrams.qda/documents/pp2007-0053.txt]

collection: pp2007, rank: 53
advertisers: 42, proportion: 0.0053
before:
and, blocked, _NNNN_, plz, mail, ps, block, number, call, phone, calls, me, in, _N_am, _NN_, day, no, us

term: no message

after:
please, location, no, call, or, and, e, pls, _N_am, leave, plz, real, i, ad, is, for, message
