# Supplementary material for: The changing meaning of “no” in Canadian sex work
Source: PLoS One. 2024 Apr 4;19(4):e0301600. doi: 10.1371/journal.pone.0301600 (PMC10994304; doi:10.1371/journal.pone.0301600)
Supplement: S2 File — https://osf.io/k85pf. (ZIP) [file pone.0301600.s004.zip › themes/topbigrams.qda/documents/pp2007-0035.txt]

collection: pp2007, rank: 35
advertisers: 73, proportion: 0.0092
before:
only, calls, sorry, please, service, hour, greek, _NNNN_, call, fs, _NN_, bb, but, and, msgs, discreet, outcall, w_N_m, negotiable, accepted, guys, fee, fun, summer, tatoos, text, three, shows, sexy, sessisons, safe, too, _N_, _NNN_incall, _NNN_hour, you, wet, victoria, appreciate, around, avail

term: no gfe

after:
no, _NNN_, or, i, call, greek, and, location, thank, please, serious, sorry, _NN_, thankx, in, incalls, bb, sessions, is, plz, private, safe, shorter, out, my, n, nothing, sylvia, _NN_dd, _NNNNNNNNNN_, you, thanks, this, though, till, turn, works, includes, blocked, so, get, ew, everything, erotic, 
