# Supplementary material for: The changing meaning of “no” in Canadian sex work
Source: PLoS One. 2024 Apr 4;19(4):e0301600. doi: 10.1371/journal.pone.0301600 (PMC10994304; doi:10.1371/journal.pone.0301600)
Supplement: S2 File — https://osf.io/k85pf. (ZIP) [file pone.0301600.s004.zip › themes/topbigrams.qda/documents/pp2021-0094.txt]

collection: pp2021, rank: 94
advertisers: 127, proportion: 0.0027
before:
please, calls, texting, absoulety, men, _NNNN_, only, incall, gents, exceptions, me, gentlemen, dixie, apps, available, ask, _NN_, rates, service, ignored, hey, fun, friendly, juicy, lingerie, long, negotiable, must, mind, messaging, lowballers, encounter, distance, asking, appointment, ans

term: no vulgar

after:
long, language, talk, or, texts, explicit, conversation, text, vulgar, calls, behaviors, msgs, messages, i, sexual, txt, click, no
