# Supplementary material for: The changing meaning of “no” in Canadian sex work
Source: PLoS One. 2024 Apr 4;19(4):e0301600. doi: 10.1371/journal.pone.0301600 (PMC10994304; doi:10.1371/journal.pone.0301600)
Supplement: S2 File — https://osf.io/k85pf. (ZIP) [file pone.0301600.s004.zip › themes/topbigrams.qda/documents/pp2007-0049.txt]

collection: pp2007, rank: 49
advertisers: 45, proportion: 0.0057
before:
rates, and, only, sorry, service, s, but, hr, hour, gfe, _NNN_, ps, more, negotiable, fs, can, anything, answered, 's, daty, be, vbut, understanding, uncovered, tgif, welcome, with, _NNNN_, _NN_, _NN_hips, available, shots, services, served, please, residence, restrictions, breast, minded, min, 

term: no trips

after:
to, i, call, and, serious, or, location, included, either, are, six, _NNN_, for, _N_, trips
