# Supplementary material for: The changing meaning of “no” in Canadian sex work
Source: PLoS One. 2024 Apr 4;19(4):e0301600. doi: 10.1371/journal.pone.0301600 (PMC10994304; doi:10.1371/journal.pone.0301600)
Supplement: S2 File — https://osf.io/k85pf. (ZIP) [file pone.0301600.s004.zip › themes/topbigrams.qda/documents/pp2021-0032.txt]

collection: pp2021, rank: 32
advertisers: 376, proportion: 0.0079
before:
no, gents, only, friendly, available, discrete, specials, _NNNN_, special, services, heels, ballers, blocked, rushed, ask, please, sorry, wasters, x, apps, and, discreet, service, gentleman, lowballers, black, book, clean, pictures, sessions, must, you, _NNN_, gentlemen, duos, guaranteed, hy

term: no unknown

after:
calls, numbers, callers, number, blocked, private, caller, call, or, callsno, s, no, unknown, callersno, phone, 's, callersvaxxed, fetishes, nos, numbersmultiple, call's, cal, restricted, x, _NNN_, incall
