# Supplementary material for: The changing meaning of “no” in Canadian sex work
Source: PLoS One. 2024 Apr 4;19(4):e0301600. doi: 10.1371/journal.pone.0301600 (PMC10994304; doi:10.1371/journal.pone.0301600)
Supplement: S2 File — https://osf.io/k85pf. (ZIP) [file pone.0301600.s004.zip › themes/topbigrams.qda/documents/pp2007-0004.txt]

collection: pp2007, rank: 4
advertisers: 512, proportion: 0.0645
before:
_NNNN_, please, only, _N_, call, and, emails, pls, _NNNNNNNNNN_, you, _NN_, appointment, _NNNNNNN_, calls, now, me, sorry, today, text, visit, absolutely, plz, mails, hour, outcalls, messages, tiffany, service, natural, msg, no, soon, sms, _NNN_, _NN_pm, up, tonight, but, out, outcall, message, t

term: no private

after:
calls, numbers, or, callers, call, blocked, number, no, please, 's, location, and, phone, caller, sara, payphone, for, s, restricted, residences, unknown, txt, my, calllers, digits, call's, block, stats, sms, prank, plz, pls, texts, thank, _N_, _NNN_, withheld, pictures, munber, more, messages, l
