# Supplementary material for: The changing meaning of “no” in Canadian sex work
Source: PLoS One. 2024 Apr 4;19(4):e0301600. doi: 10.1371/journal.pone.0301600 (PMC10994304; doi:10.1371/journal.pone.0301600)
Supplement: S2 File — https://osf.io/k85pf. (ZIP) [file pone.0301600.s004.zip › themes/topbigrams.qda/documents/pp2007-0015.txt]

collection: pp2007, rank: 15
advertisers: 153, proportion: 0.0193
before:
calls, _NNNN_, please, and, mail, only, pls, plz, or, number, numbers, email, emails, call, block, info, me, _NN_, ps, service, cls, answered, bebe, numbera, offered, waitting, xoxoxo, xoxoxoxoxoxo, you, too, sorry, outcalls, pps, rain, rates, _N_, face, callersonly, calling, car, details, duos, c

term: no txt

after:
msgs, msg, serious, messages, or, location, no, message, email, _NNN_, mgs, blocked, see, very, real, msg's, i, available, ms, thankx, up, valleygirlz, xox, xoxoxoxox, restricted, private, msges, my, paulina, pay, please, plz, mess, emails, emial, maggie, mesages, e, block, accepted, txt, blk, and
