# Supplementary material for: The changing meaning of “no” in Canadian sex work
Source: PLoS One. 2024 Apr 4;19(4):e0301600. doi: 10.1371/journal.pone.0301600 (PMC10994304; doi:10.1371/journal.pone.0301600)
Supplement: S2 File — https://osf.io/k85pf. (ZIP) [file pone.0301600.s004.zip › themes/topbigrams.qda/documents/pp2021-0017.txt]

collection: pp2021, rank: 17
advertisers: 755, proportion: 0.0159
before:
greek, only, absolutely, available, restrictions, gents, friendly, anal, _NNNN_, pictures, specials, experience, calls, outcall, play, services, service, and, blocked, more, you, outcalls, discreet, first, lowballers, for, shot, real, quantity, pics, cim, discrete, kissing, must, rates, sho

term: no bareback

after:
services, no, service, sex, full, or, and, anything, at, s_N_x, of, penetration, bbbj, fs, i, anal, text, drama, ask, all, so, _NNN_, click, clean, outcalls, please, non, incalls, you, _N_, everything, duo, cash, pls, incall, safe, fetishes, f, gfe, dont, don't, outcall, only, not, play, intercourse, 
