# Supplementary material for: The changing meaning of “no” in Canadian sex work
Source: PLoS One. 2024 Apr 4;19(4):e0301600. doi: 10.1371/journal.pone.0301600 (PMC10994304; doi:10.1371/journal.pone.0301600)
Supplement: S2 File — https://osf.io/k85pf. (ZIP) [file pone.0301600.s004.zip › themes/topbigrams.qda/documents/pp2021-0068.txt]

collection: pp2021, rank: 68
advertisers: 186, proportion: 0.0039
before:
alone, thug, independent, ballers, pic, independently, agency, gtl, and, bs, parking, gents, stress, independante, gentleman, agence, men, lowballer, included, hotel, gociation, gangster, friendly, experience, companion, dix_NN_, clients, drama, driver, d'agence, moi, play, phenomenal, th

term: no pimp

after:
no, _NNN_, incall, text, talk, i, deposit, repetitive, or, _N_, _NNNN_, upscale, txt, time, thanks, story, here, cum, click, clean, cash, been, allowed, pimp, im, please, service, picture, party, outcalll, n, my, location
