# Supplementary material for: The changing meaning of “no” in Canadian sex work
Source: PLoS One. 2024 Apr 4;19(4):e0301600. doi: 10.1371/journal.pone.0301600 (PMC10994304; doi:10.1371/journal.pone.0301600)
Supplement: S2 File — https://osf.io/k85pf. (ZIP) [file pone.0301600.s004.zip › themes/topbigrams.qda/documents/ppall-0018.txt]

collection: ppall, rank: 18
advertisers: 1376, proportion: 0.0082
before:
almost, to, have, with, _NN_, _NNNN_, only, _NNN_, you, and, minded, special, fun, girl, hour, available, _NNNNNNNNNN_, please, play, specials, town, hr, anything, service, all, me, outcalls, often, friendly, now, goes, incalls, discreet, rush, rushed, rates, time, face, everything, hh, calls, mo

term: no restrictions

after:
_NN_, _NNN_, i, no, and, call, text, in, available, so, whatever, _NNNNNNNNNN_, my, except, incalls, but, serious, very, fetish, incall, new, please, txt, just, come, if, all, best, outcalls, sexy, party, for, im, anything, open, what, with, always, avail, only, everything, at, out, _N_, on, duos, hh, 
