# Supplementary material for: The changing meaning of “no” in Canadian sex work
Source: PLoS One. 2024 Apr 4;19(4):e0301600. doi: 10.1371/journal.pone.0301600 (PMC10994304; doi:10.1371/journal.pone.0301600)
Supplement: S2 File — https://osf.io/k85pf. (ZIP) [file pone.0301600.s004.zip › themes/topbigrams.qda/documents/pp2007-0052.txt]

collection: pp2007, rank: 52
advertisers: 42, proportion: 0.0053
before:
with, and, has, have, having, gfe, got, speciality, amagine, down, day, fix, my, s, right, rates, a, satisfaction, scary, sheena, squirting, star, talents, there, absolutely, fantastic, d's, cut, curvacious, cup, complection, chicks, butt, boys, blonde, beauty, are, tits, forget, fun, hisexdrive

term: no gag

after:
reflex, relfex, w_N_m, that, tight, th, gag, relex, naughty, blonde, and
