# Supplementary material for: The changing meaning of “no” in Canadian sex work
Source: PLoS One. 2024 Apr 4;19(4):e0301600. doi: 10.1371/journal.pone.0301600 (PMC10994304; doi:10.1371/journal.pone.0301600)
Supplement: S2 File — https://osf.io/k85pf. (ZIP) [file pone.0301600.s004.zip › themes/topbigrams.qda/documents/ppall-0009.txt]

collection: ppall, rank: 9
advertisers: 3870, proportion: 0.0231
before:
_NNNN_, only, please, _NNNNNNNNNN_, text, me, men, gents, call, cards, independent, _N_, service, outcalls, rush, and, gentlemen, pics, available, pls, play, txt, guys, sorry, now, you, _NN_, discreet, gentleman, calls, outcall, plz, welcome, session, talk, mine, friendly, incall, photos, fun, f

term: no block

after:
calls, call, callers, number, numbers, or, private, no, d, id, _N_oo, _NNN_, caller, phone, i, callerz, text, internet, incall, unknown, c, s, phones, thanks, n, man, _NN_, _NNNNNNNNNN_, incalls, called, sp, very, num, cals, explicit, guy, call_NNN_, cal, and, ycalls, please, pas, www, only, ni, juic
