# Supplementary material for: The changing meaning of “no” in Canadian sex work
Source: PLoS One. 2024 Apr 4;19(4):e0301600. doi: 10.1371/journal.pone.0301600 (PMC10994304; doi:10.1371/journal.pone.0301600)
Supplement: S2 File — https://osf.io/k85pf. (ZIP) [file pone.0301600.s004.zip › themes/topbigrams.qda/documents/pp2021-0002.txt]

collection: pp2021, rank: 2
advertisers: 4824, proportion: 0.1019
before:
service, together, friendly, discreet, independent, real, minded, and, available, drama, with, only, _NNN_, time, girl, clean, gfe, you, massage, fun, door, a, menu, services, experience, play, more, free, me, safe, absolutely, calls, outcall, is, _NNNN_, pictures, guaranteed, happy, town, pics

term: no rush

after:
no, service, _NNN_, and, i, open, text, always, clean, services, party, best, incall, call, hi, amazing, safe, session, donations, click, real, gxfxe, _N_, experience, massage, discreet, full, satisfaction, outcall, all, just, my, multi, multiple, with, good, come, time, you, duos, nice, in, we, se
