# Supplementary material for: The changing meaning of “no” in Canadian sex work
Source: PLoS One. 2024 Apr 4;19(4):e0301600. doi: 10.1371/journal.pone.0301600 (PMC10994304; doi:10.1371/journal.pone.0301600)
Supplement: S2 File — https://osf.io/k85pf. (ZIP) [file pone.0301600.s004.zip › themes/topbigrams.qda/documents/ppall-0070.txt]

collection: ppall, rank: 70
advertisers: 394, proportion: 0.0024
before:
_NNNN_, call, only, please, calls, me, _N_, pls, plz, anytime, outcall, _NNNNNNNNNN_, appointment, free, _NN_, _NNN_, natural, and, incall, play, waiting, mistreated, nana, callers, doll, fun, now, maaasage, com, deal, avail, line, guys, session, station, sry, robin, _NN_o_N_, well, out, number, 

term: no txt

after:
no, pls, or, _NNN_, msg, please, and, call, best, message, messages, blocked, outcall, _NN_, email, i, only, plz, location, block, available, apps, calls, in, msgs, _NNNN_, _NNNNNNNNNN_, serious, gta, after, a, reply, phone, outs, plus, just, www, app, e, play, private, mess, landline, mssgs, incall
