# Supplementary material for: The changing meaning of “no” in Canadian sex work
Source: PLoS One. 2024 Apr 4;19(4):e0301600. doi: 10.1371/journal.pone.0301600 (PMC10994304; doi:10.1371/journal.pone.0301600)
Supplement: S2 File — https://osf.io/k85pf. (ZIP) [file pone.0301600.s004.zip › themes/topbigrams.qda/documents/pp2007-0005.txt]

collection: pp2007, rank: 5
advertisers: 503, proportion: 0.0634
before:
look, no, search, go, wait, click, k, loook, am, and, klook, liik, list, lok, looking, seek, surrey, with, ask, lqqk, read, that, took, well, work

term: no further

after:
i, i'm, im, you, my, w_N_m, call, your, cause, this, if, come, for, you've, we, the, _NNN_, than, and, give, because, here, let, as, no, i'll, baby, _NN_, a, boys, sexy, guys, great, all, then, pick, gentlemen, in, lets, just, coz, were, these, so, hot, forget, always, available, beautiful, daddy, do, dont
