# Supplementary material for: The changing meaning of “no” in Canadian sex work
Source: PLoS One. 2024 Apr 4;19(4):e0301600. doi: 10.1371/journal.pone.0301600 (PMC10994304; doi:10.1371/journal.pone.0301600)
Supplement: S2 File — https://osf.io/k85pf. (ZIP) [file pone.0301600.s004.zip › themes/topbigrams.qda/documents/pp2007-0027.txt]

collection: pp2007, rank: 27
advertisers: 83, proportion: 0.0105
before:
drama, and, only, real, please, games, is, calls, email, friendly, deal, msg, message, together, theres, _N_, _NNN_, well, upselling, recent, number, picture, also, ends, free, natural, mention, healthy, handsome, hadnsome, going, genuine, men, me, masculine, l, intense, texts, soon, so, sexiest

term: no bs

after:
no, _NNN_, with, just, thank, please, come, i, actual, block, _NN_, bs, or, thanks, real, here, fetishes, we, _N_, older, mature, picture, serious, like, assured, and, amature, about, awesome, vivian, upsell, two, time, calls, c, will, _N_oo, _NNNNNNNNNN_, young, you, w_N_m, always, oh, tel, so, qual
