# Supplementary material for: The changing meaning of “no” in Canadian sex work
Source: PLoS One. 2024 Apr 4;19(4):e0301600. doi: 10.1371/journal.pone.0301600 (PMC10994304; doi:10.1371/journal.pone.0301600)
Supplement: S2 File — https://osf.io/k85pf. (ZIP) [file pone.0301600.s004.zip › themes/topbigrams.qda/documents/ppall-0015.txt]

collection: ppall, rank: 15
advertisers: 1595, proportion: 0.0095
before:
games, job, finish, recent, drama, sorry, pics, real, smile, with, person, rush, you, _NNN_, and, absolutely, independent, photos, promise, satisfaction, satisfy, me, game, it, satisfied, rushed, time, more, _NNNN_, happy, pictures, discretion, booty, guarantee, service, world, please, surpri

term: no disappointments

after:
no, safe, i, guaranteed, _NNN_, just, we, _NN_, clean, here, call, available, ill, classy, or, hi, incalls, ever, text, great, serious, leaving, please, triple, extremely, attractive, fetish, fun, limited, im, at, all, outcalls, open, _NNNNNNNNNN_, very, hey, seductive, only, with, every, duo, my, 
