# Supplementary material for: The changing meaning of “no” in Canadian sex work
Source: PLoS One. 2024 Apr 4;19(4):e0301600. doi: 10.1371/journal.pone.0301600 (PMC10994304; doi:10.1371/journal.pone.0301600)
Supplement: S2 File — https://osf.io/k85pf. (ZIP) [file pone.0301600.s004.zip › themes/topbigrams.qda/documents/ppall-0020.txt]

collection: ppall, rank: 20
advertisers: 1355, proportion: 0.0081
before:
only, _NNNN_, please, text, _NNNNNNNNNN_, me, calls, texts, sorry, be, gents, men, _N_, _NN_, txt, pls, this, rush, numbers, details, games, _N_pm, book, talk, rushed, person, outcalls, discreet, appointment, experience, first, pics, and, available, attitude, away, guys, emails, email, face, fri

term: no calls

after:
please, text, _NNN_, no, from, only, just, or, after, will, _NNNNNNNNNN_, i, serious, plz, pls, txt, texts, and, email, _N_, _NN_, accepted, incalls, sorry, book, available, thank, at, blocked, outcalls, to, all, before, in, message, for, until, answered, incall, discreet, ask, messages, looking, f
