# Supplementary material for: The changing meaning of “no” in Canadian sex work
Source: PLoS One. 2024 Apr 4;19(4):e0301600. doi: 10.1371/journal.pone.0301600 (PMC10994304; doi:10.1371/journal.pone.0301600)
Supplement: S2 File — https://osf.io/k85pf. (ZIP) [file pone.0301600.s004.zip › themes/topbigrams.qda/documents/ppall-0072.txt]

collection: ppall, rank: 72
advertisers: 384, proportion: 0.0023
before:
discreet, rush, with, earth, rushed, pictures, safe, and, drama, creeps, friendly, free, smile, face, time, minded, kiss, refreshing, playful, pimps, going, games, scale, session, _NNN_, companies, calls, dreams, regrets, openminded, unrushed, upselling, service, here, have, girls, girl, gent

term: no attitude

after:
no, here, i, and, always, or, just, _NNN_, alone, come, call, totally, never, we, _NN_, love, very, extremely, please, long, sweet, independent, , my, so, the, they, great, issues, open, many, safe, sensual, warm, you, u, sexy, enjoy, a, cal, drama, dependable, dd, clean, _N_ff, kelly, only, outcall, pa
