# Supplementary material for: The changing meaning of “no” in Canadian sex work
Source: PLoS One. 2024 Apr 4;19(4):e0301600. doi: 10.1371/journal.pone.0301600 (PMC10994304; doi:10.1371/journal.pone.0301600)
Supplement: S2 File — https://osf.io/k85pf. (ZIP) [file pone.0301600.s004.zip › themes/topbigrams.qda/documents/pp2021-0014.txt]

collection: pp2021, rank: 14
advertisers: 946, proportion: 0.0200
before:
rush, drama, free, calls, real, pics, independent, please, only, services, and, disappointments, _NNNN_, play, best, cops, me, outcall, forget, thugs, fun, body, _NN_, discreet, professional, time, do, talk, bs, imps, _NNN_, beforetheres, clean, now, underage, police, pictures, service, girl, a

term: no games

after:
no, or, i, _NNN_, always, party, just, real, squirter, please, all, and, serious, click, with, come, im, xo, pictures, text, the, safe, i'm, drama, my, call, independent, here, what, book, if, guaranteed, multi, low, satisfaction, sexy, do, duo, full, unless, stop, thanks, when, _NN_, nor, outcalls, n
