# Supplementary material for: The changing meaning of “no” in Canadian sex work
Source: PLoS One. 2024 Apr 4;19(4):e0301600. doi: 10.1371/journal.pone.0301600 (PMC10994304; doi:10.1371/journal.pone.0301600)
Supplement: S2 File — https://osf.io/k85pf. (ZIP) [file pone.0301600.s004.zip › themes/topbigrams.qda/documents/pp2007-0094.txt]

collection: pp2007, rank: 94
advertisers: 21, proportion: 0.0026
before:
is, lie, really, are, flawless, itz, jlo, me, face, poked, please, noodles, that's, touch, no, watches, with, working, _NN_, amazing, am, escort, fun, home, info, fantasty, mom, _N_'_N_, it, bbw, services

term: no joke

after:
i, no, how, hehehe, from, come, centrally, best, call, i'm, _N_, with, when, so, please, or, im, its, i've, joke, e, amazing, and, w_N_m, serious, really, it's, m_N_m, only, six
