# Supplementary material for: The changing meaning of “no” in Canadian sex work
Source: PLoS One. 2024 Apr 4;19(4):e0301600. doi: 10.1371/journal.pone.0301600 (PMC10994304; doi:10.1371/journal.pone.0301600)
Supplement: S2 File — https://osf.io/k85pf. (ZIP) [file pone.0301600.s004.zip › themes/topbigrams.qda/documents/pp2007-0088.txt]

collection: pp2007, rank: 88
advertisers: 22, proportion: 0.0028
before:
w_N_m, and, real, accurate, do, with, guarantee, guys, is, korean, minded, gets, get, available, best, brunette, deal, drama, face, right, satisfied, satisying, see, seeing, specialties, vivacious, dramas, please, no, now, picture, play, _NN_, guarentee, re, pics

term: no false

after:
advertising, ad, promices, promises, advert, advertisment, photos, services, false, pics
