# Supplementary material for: The changing meaning of “no” in Canadian sex work
Source: PLoS One. 2024 Apr 4;19(4):e0301600. doi: 10.1371/journal.pone.0301600 (PMC10994304; doi:10.1371/journal.pone.0301600)
Supplement: S2 File — https://osf.io/k85pf. (ZIP) [file pone.0301600.s004.zip › themes/topbigrams.qda/documents/pp2021-0050.txt]

collection: pp2021, rank: 50
advertisers: 233, proportion: 0.0049
before:
ballers, only, calls, hh, friendly, outcalls, people, gents, avaialble, available, outcall, bullshit, lowballers, bbf, negotiations, incalls, blocked, and, discreet, sorry, texting, me, numbers, _NNNN_, services, to, natural, minimum, included, independent, lowballs, callers, answered, gr

term: no carcalls

after:
no, please, click, serious, text, or, _NNN_, call, gentlemen, outcalls, i, good, lapdances, outcall, incalls, for, deposit, incall, will, real, absolutely, and, beware, _N_, party, if, time, to, upscale, soft, safe, a, all, allie, alway, always, discounted, do, don, duo, feel, foot, free, full, cont
