# Supplementary material for: The changing meaning of “no” in Canadian sex work
Source: PLoS One. 2024 Apr 4;19(4):e0301600. doi: 10.1371/journal.pone.0301600 (PMC10994304; doi:10.1371/journal.pone.0301600)
Supplement: S2 File — https://osf.io/k85pf. (ZIP) [file pone.0301600.s004.zip › themes/topbigrams.qda/documents/pp2021-0080.txt]

collection: pp2021, rank: 80
advertisers: 144, proportion: 0.0030
before:
gents, play, absolutely, sorry, anal, greek, only, bbbj, no, available, clean, services, location, clientele, xo, real, girls, for, fees, guys, guaranteed, videos, welcomed, personality, pictures, price, removed, _NNNN_, negotiation, must, massages, love, girl, gentleman, friendly, free, ext

term: no unprotected

after:
services, sex, service, play, fs, s, full, penetration, bare, servicesno, or, we, for, f, anything, anal, activities, head, unprotected, unsafe, i, intercourse, intimacy, penatration, v
