# Supplementary material for: The changing meaning of “no” in Canadian sex work
Source: PLoS One. 2024 Apr 4;19(4):e0301600. doi: 10.1371/journal.pone.0301600 (PMC10994304; doi:10.1371/journal.pone.0301600)
Supplement: S2 File — https://osf.io/k85pf. (ZIP) [file pone.0301600.s004.zip › themes/topbigrams.qda/documents/pp2021-0046.txt]

collection: pp2021, rank: 46
advertisers: 250, proportion: 0.0053
before:
service, gents, calls, only, contacting, _NNNN_, overnight, available, lowballer, blockcalled, absolutely, and, play, services, pics, number, men, behavior, please, yours, outcall, no, call, clean, time, xx, wasters, hh, me, hours, hips, friendly, game, nights, minimum, bare, advertisement, b

term: no cheap

after:
men, no, people, service, price, gents, services, guys, rates, or, clients, negotiators, man, low, gentleman, deals, negotiations, _NN_, offers, prices, request, calls, don't, half, serviceyou, stakes, weirdos, and, black, dates, datestop, gentlemant, deal, reouests, overnights, pour, lowbal
