# Supplementary material for: The changing meaning of “no” in Canadian sex work
Source: PLoS One. 2024 Apr 4;19(4):e0301600. doi: 10.1371/journal.pone.0301600 (PMC10994304; doi:10.1371/journal.pone.0301600)
Supplement: S2 File — https://osf.io/k85pf. (ZIP) [file pone.0301600.s004.zip › themes/topbigrams.qda/documents/pp2007-0038.txt]

collection: pp2007, rank: 38
advertisers: 70, proportion: 0.0088
before:
if, is, _NNNN_, no, will, sorry, or, call, calls, number, there's, time, was, _NNNN_if, _NN_pm, still, only, and, seven, so, soon, _N_'_NN_, appt, info, mail, nina, extra, evenings, back, be, block, donation, twice, sora, of, otherwise, naomi, get, ayumi, but

term: no answer

after:
leave, please, call, location, blocked, i, try, and, on, just, txt, to, sorry, thanks, _NNN_, block, no, for, what, when, will, xoxo, your, _NNNNNNNNNN_, then, pls, serious, she, text, than, pleasa, also, answer, as, at, male, may, or, phone, it, complete, goes, you, so, looking, email, fir
