# Supplementary material for: The changing meaning of “no” in Canadian sex work
Source: PLoS One. 2024 Apr 4;19(4):e0301600. doi: 10.1371/journal.pone.0301600 (PMC10994304; doi:10.1371/journal.pone.0301600)
Supplement: S2 File — https://osf.io/k85pf. (ZIP) [file pone.0301600.s004.zip › themes/topbigrams.qda/documents/ppall-0033.txt]

collection: ppall, rank: 33
advertisers: 894, proportion: 0.0053
before:
only, calls, ballers, _NNNN_, gents, and, hr, please, men, available, me, exceptions, rates, discussed, _NN_, _NNN_hr, service, firm, text, talk, fresh, _NNN_, _NNN_h, plz, drama, inquiries, h, absolutely, clean, play, call, towel, pics, services, hour, safe, incalls, games, fun, can, numbers, yo

term: no negotiations

after:
no, _NNN_, negotiations, on, call, i, or, serious, text, please, all, us, _NNNNNNNNNN_, safe, v, duos, duo, , _NN_, available, if, until, come, new, remember, _N_, u, blocked, and, in, gentlemen, period, plz, well, ask, incalls, incall, discreet, my, _NNN_hh, txt, very, will, firm, good, only, out, out
