# Supplementary material for: The changing meaning of “no” in Canadian sex work
Source: PLoS One. 2024 Apr 4;19(4):e0301600. doi: 10.1371/journal.pone.0301600 (PMC10994304; doi:10.1371/journal.pone.0301600)
Supplement: S2 File — https://osf.io/k85pf. (ZIP) [file pone.0301600.s004.zip › themes/topbigrams.qda/documents/pp2007-0007.txt]

collection: pp2007, rank: 7
advertisers: 400, proportion: 0.0504
before:
and, with, service, a, you, _NN_, _NNNN_, me, appreciative, time, fun, is, games, satisfaction, place, call, private, massage, hour, please, mail, companion, hassle, absolutly, quality, sensual, w_N_m, _N_, now, need, location, calls, friendly, waiting, discreet, e, gfe, girl, guaranteed, attit

term: no rush

after:
no, and, _NNN_, i, call, service, just, location, very, w_N_m, attitude, at, for, please, with, time, good, you, full, real, my, in, clean, if, leisurely, meetings, sexy, sessions, take, great, high, come, playful, private, we, _NN_, _NN_c, give, i'm, incall, hassle, here, atmosphere, baby, or, servi
