# Supplementary material for: The changing meaning of “no” in Canadian sex work
Source: PLoS One. 2024 Apr 4;19(4):e0301600. doi: 10.1371/journal.pone.0301600 (PMC10994304; doi:10.1371/journal.pone.0301600)
Supplement: S2 File — https://osf.io/k85pf. (ZIP) [file pone.0301600.s004.zip › themes/topbigrams.qda/documents/pp2021-0026.txt]

collection: pp2021, rank: 26
advertisers: 465, proportion: 0.0098
before:
like, ddf, that, there's, f, is, unlike, only, have, friendly, me, try, if, find, and, absolutely, to, contact, be, vaughan, no, meetups, here, guaranteed, gs, got, g, fun, for, humilation, meet, massage, markham, just, it, ilke, discount, dfk, ballers, accepting, today, unforgettable, bb, bbbj, cit

term: no other

after:
i, blowjob, restrictions, my, im, woman, i'm, your, girl, services, provider, reward, let, _NNN_, hey, guaranteed, a, that, with, hi, and, amazing, hello, independent, great, come, call, tight, sweet, quite, role, outcall, long, you'll, you, full, from, click, can, spa, we, so, people, safe, no, one, 
