# Supplementary material for: The changing meaning of “no” in Canadian sex work
Source: PLoS One. 2024 Apr 4;19(4):e0301600. doi: 10.1371/journal.pone.0301600 (PMC10994304; doi:10.1371/journal.pone.0301600)
Supplement: S2 File — https://osf.io/k85pf. (ZIP) [file pone.0301600.s004.zip › themes/topbigrams.qda/documents/pp2021-0018.txt]

collection: pp2021, rank: 18
advertisers: 744, proportion: 0.0157
before:
only, required, deposit, services, safe, play, no, absolutely, uber, clients, service, gents, outcalls, outcall, _NN_, bookings, greek, address, apps, gentleman, all, with, blocked, protection, book, up, gentlemen, always, appointments, booking, calls, men, sorry, upfront, time, transfer, bb

term: no exceptions

after:
no, text, i, _NN_, please, click, call, for, to, _NNN_, all, if, _N_, incall, outcalls, so, my, hygiene, contact, you, massage, don't, and, rates, or, fetish, do, will, safe, cash, low, party, clean, time, we, multi, message, e, booking, twitter, what, well, not, pls, outcall, phone, hello, i'm, ever, du
