# Supplementary material for: The changing meaning of “no” in Canadian sex work
Source: PLoS One. 2024 Apr 4;19(4):e0301600. doi: 10.1371/journal.pone.0301600 (PMC10994304; doi:10.1371/journal.pone.0301600)
Supplement: S2 File — https://osf.io/k85pf. (ZIP) [file pone.0301600.s004.zip › themes/topbigrams.qda/documents/pp2007-0029.txt]

collection: pp2007, rank: 29
advertisers: 80, proportion: 0.0101
before:
with, a, fees, for, please, time, some, going, ad, discreet, games, rush, seek, sex, you, it, lady, lol, is, imagine, get, gfe, girl, go, guy, me, minutes, mistress, must, gentleman, without, charge, count, access, afterwards, and, are, dirty, experience, fee, free, fun, erotic, doors, drama, dreams, 

term: no strings

after:
attached, strings, attatched, just, companionship, i, girlfriend, ataached, action, a, companion, _N_, im, in, happily, fun, safety, no, passable, please, promise, attitude, attracted, atttached, both, burnaby, but, and, adult, we're, when, w_N_m, your, cool, horny, housework, kind, lets, loca
