# Supplementary material for: The changing meaning of “no” in Canadian sex work
Source: PLoS One. 2024 Apr 4;19(4):e0301600. doi: 10.1371/journal.pone.0301600 (PMC10994304; doi:10.1371/journal.pone.0301600)
Supplement: S2 File — https://osf.io/k85pf. (ZIP) [file pone.0301600.s004.zip › themes/topbigrams.qda/documents/ppall-0029.txt]

collection: ppall, rank: 29
advertisers: 1004, proportion: 0.0060
before:
_NNNN_, calls, only, please, call, me, _NNNNNNNNNN_, _NN_, and, numbers, sorry, absolutely, pls, you, texting, now, appointment, _N_, men, callers, discreet, so, info, no, location, book, hour, plz, phone, landline, line, massage, girl, friendly, rates, special, _NN_pm, _N_pm, _NNN_, com, hh, pm, 

term: no texting

after:
please, no, or, _NNN_, call, i, _NN_, pls, serious, apps, and, available, _NNNNNNNNNN_, blocked, calls, only, plz, if, in, incall, for, thank, at, as, just, location, to, this, my, phone, thanks, hi, see, on, because, catherine, it's, email, out, outcalls, ask, will, me, c, licensed, very, _N_, pics, ad
