# Supplementary material for: The changing meaning of “no” in Canadian sex work
Source: PLoS One. 2024 Apr 4;19(4):e0301600. doi: 10.1371/journal.pone.0301600 (PMC10994304; doi:10.1371/journal.pone.0301600)
Supplement: S2 File — https://osf.io/k85pf. (ZIP) [file pone.0301600.s004.zip › themes/topbigrams.qda/documents/ppall-0074.txt]

collection: ppall, rank: 74
advertisers: 383, proportion: 0.0023
before:
only, bb, _NNNN_, play, and, restrictions, services, safe, fs, gents, _NN_, hr, men, _NNN_, calls, _NNN_hr, sorry, k, fun, service, more, _N_, unrushed, _NNNNNNNNNN_, style, b, available, ask, j, friendly, hour, out, phone, today, y, specials, skin, call, but, covered, anything, absolutely, back, k

term: no gr

after:
k, eek, ek, e, _N_, _N_k, ee, eeeek, _NN_k, _NN_, no, _N_e, or, e_N_k, eeks, eeek, ea, always, good, _NNN_k, _NNN_, serious, only, ks, kno, , gr
