# Supplementary material for: The changing meaning of “no” in Canadian sex work
Source: PLoS One. 2024 Apr 4;19(4):e0301600. doi: 10.1371/journal.pone.0301600 (PMC10994304; doi:10.1371/journal.pone.0301600)
Supplement: S2 File — https://osf.io/k85pf. (ZIP) [file pone.0301600.s004.zip › themes/topbigrams.qda/documents/ppall-0022.txt]

collection: ppall, rank: 22
advertisers: 1247, proportion: 0.0074
before:
drama, rush, safe, guaranteed, candy, with, and, time, real, me, package, fun, free, experience, going, a, disturb, _NNNN_, only, rushed, relax, games, is, girl, drugs, want, you, service, pics, independent, clean, minded, x, _NNN_, so, parking, ready, environment, available, lovely, worries, _NN

term: no stress

after:
no, , i, non, _NNN_, just, safe, im, and, all, unrushed, sweet, if, u, drama, call, my, _NN_, not, with, duos, come, its, only, open, or, you, discreet, easy, give, bust, outcall, respect, party, text, incall, we, trust, what, _N_oo, worse, duo, good, always, so, service, sexy, let, near, more, low, upscal
