# Supplementary material for: The changing meaning of “no” in Canadian sex work
Source: PLoS One. 2024 Apr 4;19(4):e0301600. doi: 10.1371/journal.pone.0301600 (PMC10994304; doi:10.1371/journal.pone.0301600)
Supplement: S2 File — https://osf.io/k85pf. (ZIP) [file pone.0301600.s004.zip › themes/topbigrams.qda/documents/pp2007-0054.txt]

collection: pp2007, rank: 54
advertisers: 41, proportion: 0.0052
before:
and, please, _NNNN_, only, messages, calls, phone, ok, no, emails, questions, mature, _N_pm, yours, your's, time, so, absolutely, mails, gentlemen, company, but, answered, see, more, available, photos, website, texts, service, info, discreet

term: no explicit

after:
questions, talk, language, phone, conversation, chat, stuff, lanuage, convo, telephone, explicit
