# Supplementary material for: The changing meaning of “no” in Canadian sex work
Source: PLoS One. 2024 Apr 4;19(4):e0301600. doi: 10.1371/journal.pone.0301600 (PMC10994304; doi:10.1371/journal.pone.0301600)
Supplement: S2 File — https://osf.io/k85pf. (ZIP) [file pone.0301600.s004.zip › themes/topbigrams.qda/documents/pp2007-0067.txt]

collection: pp2007, rank: 67
advertisers: 31, proportion: 0.0039
before:
have, no, has, had, but, best, and, soon, now, here, absolutely

term: no idea

after:
what, how, that, i, where, could, even, call, i'm, kelli, idea, why, when, of, wat, can't, his, if, you, woman, who, lmao
