# Supplementary material for: The changing meaning of “no” in Canadian sex work
Source: PLoS One. 2024 Apr 4;19(4):e0301600. doi: 10.1371/journal.pone.0301600 (PMC10994304; doi:10.1371/journal.pone.0301600)
Supplement: S2 File — https://osf.io/k85pf. (ZIP) [file pone.0301600.s004.zip › themes/topbigrams.qda/documents/pp2021-0074.txt]

collection: pp2021, rank: 74
advertisers: 163, proportion: 0.0034
before:
and, you, size, race, no, satisfied, _N_, me, forms, between, tall, _NN_, with, throat, c, bottom, penetration, party, pleasure, need, in, happy, fetishes, satisfaction, sessions, selfs, sexperience, so, soooo, ss, stockings, stopping, sandwich, s, required, blair, beautiful, rate, ass, ask, app

term: no matter

after:
what, where, how, the, your, ready, who, only, which, if, depraved, its, ur, contact, all, in, it, size, matter, are
