# Supplementary material for: The changing meaning of “no” in Canadian sex work
Source: PLoS One. 2024 Apr 4;19(4):e0301600. doi: 10.1371/journal.pone.0301600 (PMC10994304; doi:10.1371/journal.pone.0301600)
Supplement: S2 File — https://osf.io/k85pf. (ZIP) [file pone.0301600.s004.zip › themes/topbigrams.qda/documents/pp2007-0008.txt]

collection: pp2007, rank: 8
advertisers: 363, proportion: 0.0457
before:
_NNNN_, calls, please, call, only, and, text, no, you, rushed, answered, appointment, number, now, msm, pls, _NN_, msg, message, me, day, rush, _NN_pm, today, picture, sorry, service, _N_, massage, midnight, burnaby, hour, disappointed, soon, sms, txt, wanted, on, opps, night, callers, apartment, 

term: no email

after:
please, or, no, plz, location, text, _NNN_, blocked, block, msm, replies, and, call, txt, thank, thanks, texts, pls, either, donations, i, only, in, very, responses, tag, a, as, come, just, it's, phone, will, the, reply, access, appointment, messages, message, for, dont, this, thx, we, ty, today, real
