# Supplementary material for: The changing meaning of “no” in Canadian sex work
Source: PLoS One. 2024 Apr 4;19(4):e0301600. doi: 10.1371/journal.pone.0301600 (PMC10994304; doi:10.1371/journal.pone.0301600)
Supplement: S2 File — https://osf.io/k85pf. (ZIP) [file pone.0301600.s004.zip › themes/topbigrams.qda/documents/ppall-0059.txt]

collection: ppall, rank: 59
advertisers: 471, proportion: 0.0028
before:
calls, _NNNN_, only, sorry, please, nodisappointments, and, me, language, rush, _NNNNNNNNNN_, _N_, independent, outcalls, curves, clean, service, specials, toys, now, call, discreet, badly, available, fun, free, restrictions, return, trades, text, caf, ballers, gentlemen, friendly, incalls

term: no african

after:
american, americans, men, america, descents, canadian, ha, or, canadians, man, westindies, client, clientele, descent, gentleman, gentlemen, gents, guys, blackmans, amercian, , americans_NNNNNNNNNN_, americas, black, jamaican, nor, under, west, clients, african
