# Supplementary material for: The changing meaning of “no” in Canadian sex work
Source: PLoS One. 2024 Apr 4;19(4):e0301600. doi: 10.1371/journal.pone.0301600 (PMC10994304; doi:10.1371/journal.pone.0301600)
Supplement: S2 File — https://osf.io/k85pf. (ZIP) [file pone.0301600.s004.zip › themes/topbigrams.qda/documents/ppall-0088.txt]

collection: ppall, rank: 88
advertisers: 294, proportion: 0.0018
before:
have, skin, natural, smoker, with, z, real, hair, free, eyes, body, and, _NNN_lbs, _NN_, piercings, physique, tight, _NNN_lb, clean, face, lbs, _NN_c, enhanced, look, smile, _NN_d, d, beauty, nails, me, need, graduate, girl, fun, frame, independent, tanned, teeth, s, cup, complexion, discreet, bui

term: no tattoos

after:
or, no, and, i, piercings, hour, non, all, always, very, _NNN_, open, please, sweet, classy, safe, think, burlington, italian, real, long, must, a, silky, _NNNN_, _N_, drug, good, great, im, but, call, camryn, discreet, beautiful, see, outcall, only, scars, pretty, on, just, my, an, text, take, shower
