# Supplementary material for: The changing meaning of “no” in Canadian sex work
Source: PLoS One. 2024 Apr 4;19(4):e0301600. doi: 10.1371/journal.pone.0301600 (PMC10994304; doi:10.1371/journal.pone.0301600)
Supplement: S2 File — https://osf.io/k85pf. (ZIP) [file pone.0301600.s004.zip › themes/topbigrams.qda/documents/pp2007-0082.txt]

collection: pp2007, rank: 82
advertisers: 24, proportion: 0.0030
before:
is, there's, get, bizness, theres, no, w_N_m, action, but, celebrate, had, boys, asian, true, place, him, of, aint, are

term: no better

after:
way, than, time, day, experience, ground's, something, w_N_m, what, relaxation, then, deal, better
