# Supplementary material for: The changing meaning of “no” in Canadian sex work
Source: PLoS One. 2024 Apr 4;19(4):e0301600. doi: 10.1371/journal.pone.0301600 (PMC10994304; doi:10.1371/journal.pone.0301600)
Supplement: S2 File — https://osf.io/k85pf. (ZIP) [file pone.0301600.s004.zip › themes/topbigrams.qda/documents/pp2021-0019.txt]

collection: pp2021, rank: 19
advertisers: 731, proportion: 0.0154
before:
only, restrictions, bbbj, service, bb, sex, condom, gfe, and, _NNNN_, services, bbf, play, bare, _NNN_, cim, bareback, outcall, but, extra, gents, girl, rush, massage, time, _NN_, call, included, kissing, available, bf, friendly, men, lowballers, protection, restriction, daty, experience, ball

term: no anal

after:
no, and, or, _NNN_, i, text, click, safe, sex, cim, outcall, please, incall, play, cash, independent, everything, pas, bbbj, call, txt, greek, don't, party, all, always, avale, discrete, dont, my, only, service, for, outcalls, nothing, je, anything, available, _NNN_hh, _NN_, so, soft, sorry, servic
