# Supplementary material for: The changing meaning of “no” in Canadian sex work
Source: PLoS One. 2024 Apr 4;19(4):e0301600. doi: 10.1371/journal.pone.0301600 (PMC10994304; doi:10.1371/journal.pone.0301600)
Supplement: S2 File — https://osf.io/k85pf. (ZIP) [file pone.0301600.s004.zip › themes/topbigrams.qda/documents/pp2021-0067.txt]

collection: pp2021, rank: 67
advertisers: 188, proportion: 0.0040
before:
pictures, so, real, no, me, pics, now, photos, picture, with, of, out, outcall, supplies, t, thaly, town, video, vrai, _NNNNNNN_, _NNNNN_, sex, pic, pik, place, pussy, reviewed, service, _NNN_, ask, natural, moi, is, interactive, here, hairs, get, free, fees, eyes, duo, driver, business, beauty, wom

term: no surprise

after:
clients, what, upscale, at, guaranteed, no, hey, all, _NN_d, i, good, dont, click, real, text, to, x, or, stop, limited, fees, i'm, _NNN_, xxx, women, with, when, mes, new, notice, outcalls, party, pics, read, salut, same, serious, specials, me, let, fat, fetish, full, hello, if, incall, june, kc, extra
