# Supplementary material for: The changing meaning of “no” in Canadian sex work
Source: PLoS One. 2024 Apr 4;19(4):e0301600. doi: 10.1371/journal.pone.0301600 (PMC10994304; doi:10.1371/journal.pone.0301600)
Supplement: S2 File — https://osf.io/k85pf. (ZIP) [file pone.0301600.s004.zip › themes/topbigrams.qda/documents/pp2021-0069.txt]

collection: pp2021, rank: 69
advertisers: 181, proportion: 0.0038
before:
calls, independent, thugs, gents, drama, only, gentleman, free, friendly, games, police, enforcement, lowballers, wasters, ballers, sorry, _NN_, _NNNN_, rushed, pics, outcall, gentlemen, available, alone, no, play, please, required, beauty, and, blocked, boss, gent, enforment, negociable, m

term: no pimps

after:
no, or, i, thugs, drama, click, serious, im, text, time, i'm, call, safety, you, incalls, if, just, kids, mature, and, currentlyincalls, sessions, seriously, ready, plz, this, _NNN_, _NN_dds, please, party, hosting, hidden, hi, hh, good, must, multi, men, lowballers, low, lol, let, l, gentlemen, all
