# Supplementary material for: The changing meaning of “no” in Canadian sex work
Source: PLoS One. 2024 Apr 4;19(4):e0301600. doi: 10.1371/journal.pone.0301600 (PMC10994304; doi:10.1371/journal.pone.0301600)
Supplement: S2 File — https://osf.io/k85pf. (ZIP) [file pone.0301600.s004.zip › themes/topbigrams.qda/documents/ppall-0056.txt]

collection: ppall, rank: 56
advertisers: 526, proportion: 0.0031
before:
_NNNN_, only, calls, sorry, enjoy, _NNNNNNNNNN_, talk, rush, me, discreet, selena, plz, independent, and, _NN_, please, k, fs, strictly, outcalls, same, real, inquiries, minded, avail, available, specials, _NNN_, response, hesitate, boy, clientele, attitude, fantasy, time, service, pics, safe

term: no blk

after:
men, gents, guys, gentlemen, call, clients, gentleman, gent, males, or, calls, please, emails, no, numbers, people, _NNN_, callers, costumers, east, gen, gens, gentlemans, gentz, brwn, brown, and, i, gender, inquiries, katy, mgen, restricted, serious, sorry, to, young, blk, out
