# Supplementary material for: The changing meaning of “no” in Canadian sex work
Source: PLoS One. 2024 Apr 4;19(4):e0301600. doi: 10.1371/journal.pone.0301600 (PMC10994304; doi:10.1371/journal.pone.0301600)
Supplement: S2 File — https://osf.io/k85pf. (ZIP) [file pone.0301600.s004.zip › themes/topbigrams.qda/documents/pp2007-0058.txt]

collection: pp2007, rank: 58
advertisers: 38, proportion: 0.0048
before:
and, say, day, sorry, states, take, tease, tel, too, want, with, you, playing, real, run, email, butt, guys, music, no, here, hopefully, i, innocent, inquires, is, nothing, serious, sex, there, things, security, said, oh, only, out, panties, personals, phone, reaction, recent, record, reply, _NNN_, 

term: no i

after:
am, don't, do, will, dont, originaly, please, sure, truely, couldn't, don, get, go, have, cant, aim, believe, can't, cannot, only, probably, s, thank, think, want, wet, won't, wont, need, love, didn't, double, haven't, just, like, ll, would, can, i
