# Supplementary material for: The changing meaning of “no” in Canadian sex work
Source: PLoS One. 2024 Apr 4;19(4):e0301600. doi: 10.1371/journal.pone.0301600 (PMC10994304; doi:10.1371/journal.pone.0301600)
Supplement: S2 File — https://osf.io/k85pf. (ZIP) [file pone.0301600.s004.zip › themes/topbigrams.qda/documents/ppall-0095.txt]

collection: ppall, rank: 95
advertisers: 266, proportion: 0.0016
before:
only, _NNNN_, _N_penminded, now, please, time, friendly, discreet, more, enforcement, available, restrictions, me, outcall, men, guaranteed, independent, text, rushed, and, gentlemen, hours, _N_, outcalls, recent, sorry, night, gentleman, hehe, _NN_, incalls, _NNNNNNNNNN_, safe, papi, plea

term: no restricted

after:
calls, callers, numbers, s, or, , blocked, restricted, payphone, no, phone, soutcalls
