# Supplementary material for: The changing meaning of “no” in Canadian sex work
Source: PLoS One. 2024 Apr 4;19(4):e0301600. doi: 10.1371/journal.pone.0301600 (PMC10994304; doi:10.1371/journal.pone.0301600)
Supplement: S2 File — https://osf.io/k85pf. (ZIP) [file pone.0301600.s004.zip › themes/topbigrams.qda/documents/pp2007-0055.txt]

collection: pp2007, rank: 55
advertisers: 41, proportion: 0.0052
before:
_NNNN_, and, now, please, only, sorry, sms, calls, messages, appointment, _NN_, gentlemen, hour, in, location, massage, _N_pm, fever, carmen, jenny, ago, also, baby, bebe, block, blockcall, boys, realx, private, place, paypal, no, roses, service, _NN_am, yes, xxxx, week, tongue, together, time, _

term: no out

after:
calls, call, and, block, callsssssss, thanks, sms, of, calz, out
