# Supplementary material for: The changing meaning of “no” in Canadian sex work
Source: PLoS One. 2024 Apr 4;19(4):e0301600. doi: 10.1371/journal.pone.0301600 (PMC10994304; doi:10.1371/journal.pone.0301600)
Supplement: S2 File — https://osf.io/k85pf. (ZIP) [file pone.0301600.s004.zip › themes/topbigrams.qda/documents/pp2021-0021.txt]

collection: pp2021, rank: 21
advertisers: 585, proportion: 0.0124
before:
only, calls, lowballers, gents, available, please, greek, ballers, services, service, deposit, friendly, firm, experience, gentlemen, bare, _NNN_h, pictures, absolutely, blocked, apps, _NNNN_, hr, and, dates, _NNN_, quickie, baller, ask, _NNN_hr, sorry, outcalls, hour, men, bareback, pics, w

term: no negotiations

after:
no, on, please, or, safe, i, if, text, click, prices, lowballers, serious, _NNN_, all, clean, cash, party, thugs, incall, outcalls, my, pls, be, ask, incalls, half, outcall, deposit, will, time, _N_, _NN_, for, good, low, only, playful, rates, dinner, duo, cheap, contact, blockedlist, book, call, ava
