# Supplementary material for: The changing meaning of “no” in Canadian sex work
Source: PLoS One. 2024 Apr 4;19(4):e0301600. doi: 10.1371/journal.pone.0301600 (PMC10994304; doi:10.1371/journal.pone.0301600)
Supplement: S2 File — https://osf.io/k85pf. (ZIP) [file pone.0301600.s004.zip › themes/topbigrams.qda/documents/ppall-0062.txt]

collection: ppall, rank: 62
advertisers: 438, proportion: 0.0026
before:
calls, only, _NNNN_, please, language, absolutely, rates, talk, available, gentlemen, ballers, clients, incall, _NN_, hr, hour, men, _NNN_hr, friendly, _NNNNNNNNNN_, _NNN_h, fs, for, firm, gentz, allowed, males, phone, out, texts, texting, waisters, vulgarity, games, exceptions, hours, h, and

term: no negotiating

after:
no, rates, prices, incalls, text, _NNN_, please, private, call, or, price, my, outcalls, i, on, incall, and, thanks, serious, multi, _NNNNNNNNNN_, donations, _NNN_hh, clean, hey, if, be, available, always, safe, lmtd, only, _NN_, _N_, xo, super, with, hello, feel, donation, limitied, limited, come
