# Supplementary material for: The changing meaning of “no” in Canadian sex work
Source: PLoS One. 2024 Apr 4;19(4):e0301600. doi: 10.1371/journal.pone.0301600 (PMC10994304; doi:10.1371/journal.pone.0301600)
Supplement: S2 File — https://osf.io/k85pf. (ZIP) [file pone.0301600.s004.zip › themes/topbigrams.qda/documents/pp2007-0060.txt]

collection: pp2007, rank: 60
advertisers: 37, proportion: 0.0047
before:
sorry, only, _NNNN_, calls, e, mall, min, w_N_m, time, details, boys, area, hr, incalls, info, emails, _N_, _NN_am, _NN_, _NNN_, mine, lower, mixed, mystica, negotiable, newton, you, xoxoxoxoxoxoxo, xoxo, served, richmond, punjabi, pool, please, play, onlysorry, shyla, smoking, thnx, thanks, tex

term: no outcalls

after:
no, location, or, please, _NNN_, full, call, sorry, thnx, serious, _NN_, _N_, incalls, male, men, first, available, come, non, surrey, robson, trips, vist, you've, advance, appointments, _N_oo, what, visit, avail, height, in, incall, it's, moving, availble, because, blocked, c, at, downtown, emai
