# Supplementary material for: The changing meaning of “no” in Canadian sex work
Source: PLoS One. 2024 Apr 4;19(4):e0301600. doi: 10.1371/journal.pone.0301600 (PMC10994304; doi:10.1371/journal.pone.0301600)
Supplement: S2 File — https://osf.io/k85pf. (ZIP) [file pone.0301600.s004.zip › themes/topbigrams.qda/documents/ppall-0060.txt]

collection: ppall, rank: 60
advertisers: 464, proportion: 0.0028
before:
at, with, only, snob, for, _NNNN_, rush, and, rushed, _NN_, _NNN_, massage, outcalls, available, hour, outcall, service, games, calls, rates, pictures, time, talk, rate, offered, welcome, vip, hr, body, duo, reverse, restrictions, restriction, _NNN_hour, so, texting, better, call, please, play, 

term: no extra

after:
charge, pics, fees, cost, charges, pictures, this, fee, photos, picture, costs, _NNN_, services, service, for, no, pic, hidden, pay, requested, serious, meat, work, travel, price, pix, room, or, only, doing, within, transportation, tip, text, photo, safe, exotic, luggage, if, i, _N_, _NN_, will, ug
