# Supplementary material for: The changing meaning of “no” in Canadian sex work
Source: PLoS One. 2024 Apr 4;19(4):e0301600. doi: 10.1371/journal.pone.0301600 (PMC10994304; doi:10.1371/journal.pone.0301600)
Supplement: S2 File — https://osf.io/k85pf. (ZIP) [file pone.0301600.s004.zip › themes/topbigrams.qda/documents/ppall-0084.txt]

collection: ppall, rank: 84
advertisers: 315, proportion: 0.0019
before:
and, photos, say, calls, real, only, me, i, blackmen, gentlemens, says, caf, myself, _NNNN_, you, so, pics, _NN_, ad, cup, is, specials, _NNN_, no, other, calling, baby, a, language, further, time, u, sorry, available, night, negotiations, lol, men, condo, free, teasing, s, recent, service, pictures

term: no i

after:
don't, do, will, dont, am, can, wont, always, have, cannot, luv, did, n, say, enjoy, means, ask, c, in, love, m, d, was, provide, aim, call, cant, font, havent, io, mean, figure, f, could, didnt, dropped, might, tend, want, , sell, see, no, offer, only, open, promise, respond, s, knew, donot, endless, shood
