# Supplementary material for: The changing meaning of “no” in Canadian sex work
Source: PLoS One. 2024 Apr 4;19(4):e0301600. doi: 10.1371/journal.pone.0301600 (PMC10994304; doi:10.1371/journal.pone.0301600)
Supplement: S2 File — https://osf.io/k85pf. (ZIP) [file pone.0301600.s004.zip › themes/topbigrams.qda/documents/ppall-0071.txt]

collection: ppall, rank: 71
advertisers: 390, proportion: 0.0023
before:
no, only, calls, _NNNN_, men, please, sorry, independent, _NN_, drama, ballers, me, mix, hygiene, discreet, deals, talking, gentlemen, shower, free, gents, callers, specials, talk, pics, call, ask, and, showered, services, rush, thugs, welcome, or, pls, play, available, friendly, butt, come, hai

term: no young

after:
black, thugs, men, hoodlum, guys, gents, no, blackmen, or, boys, blk, african, gentz, man, hoodlums, students, clients, blcks, blck, males, pups, woman, thug, super, gentleman, classy, girls, ones, indian, immature, back, bl, young, jock
