# Supplementary material for: The changing meaning of “no” in Canadian sex work
Source: PLoS One. 2024 Apr 4;19(4):e0301600. doi: 10.1371/journal.pone.0301600 (PMC10994304; doi:10.1371/journal.pone.0301600)
Supplement: S2 File — https://osf.io/k85pf. (ZIP) [file pone.0301600.s004.zip › themes/topbigrams.qda/documents/pp2007-0011.txt]

collection: pp2007, rank: 11
advertisers: 195, proportion: 0.0246
before:
rush, satisfaction, calls, discreet, drama, bs, _NNNN_, only, for, and, upsell, play, fun, attitude, clean, time, with, _NNN_, _NN_, call, hassels, you, rushed, drugs, get, independent, sweet, service, sessions, outcalls, please, rushing, s, real, text, so, xxx, _NNNNNNNNNN_, pic, pls, disappoin

term: no games

after:
no, just, or, _NNN_, and, serious, i, call, pure, all, please, real, very, here, location, my, i'm, w_N_m, if, _N_, non, what, will, with, unrushed, full, drama, discreet, lets, let's, independant, _NN_, aim, relieve, retreat, rucy, see, seven, sexy, showers, smiles, so, sorry, professional, now, onl
