# Supplementary material for: The changing meaning of “no” in Canadian sex work
Source: PLoS One. 2024 Apr 4;19(4):e0301600. doi: 10.1371/journal.pone.0301600 (PMC10994304; doi:10.1371/journal.pone.0301600)
Supplement: S2 File — https://osf.io/k85pf. (ZIP) [file pone.0301600.s004.zip › themes/topbigrams.qda/documents/ppall-0051.txt]

collection: ppall, rank: 51
advertisers: 554, proportion: 0.0033
before:
that, experience, unforgettable, fun, you, time, pleasure, fantasies, games, companion, _NN_, bite, comfortable, me, service, please, so, and, choice, satisfied, massage, here, u, safe, also, listed, needs, timtogether, team, young, with, party, outcall, out, requests, sexy, services, played, 

term: no matter

after:
what, how, who, the, if, where, your, blocked, which, i, whoy, sugar, for, cost, , there, one, gender, age, an, when, you, their, time, ur, wat, of, race, rainy, nice, great, amount, big, shape, whats, we, no, it, matter
