# Supplementary material for: The changing meaning of “no” in Canadian sex work
Source: PLoS One. 2024 Apr 4;19(4):e0301600. doi: 10.1371/journal.pone.0301600 (PMC10994304; doi:10.1371/journal.pone.0301600)
Supplement: S2 File — https://osf.io/k85pf. (ZIP) [file pone.0301600.s004.zip › themes/topbigrams.qda/documents/pp2021-0039.txt]

collection: pp2021, rank: 39
advertisers: 291, proportion: 0.0061
before:
real, and, me, girl, numbers, pics, callers, absolutely, rush, games, drama, _NNN_, see, texting, negotiation, _NNNN_, mind, natural, only, ballers, available, curves, services, realll, pictures, its, calls, bad, conversation, gentleman, gentlemen, freaky, days, deal, sexting, _NN_min, switc

term: no fake

after:
pics, numbers, pictures, photos, advertisement, blocked, calls, fake, you, soliciting, phone, no, or, call, pic, unknown, text, add, i, picture, inquiries, downloaded, here, and, app, same, shit, ads, advertising, click, girl, guarantee, bookings, number, picsavallable, messages, my, pictures
