# Supplementary material for: The changing meaning of “no” in Canadian sex work
Source: PLoS One. 2024 Apr 4;19(4):e0301600. doi: 10.1371/journal.pone.0301600 (PMC10994304; doi:10.1371/journal.pone.0301600)
Supplement: S2 File — https://osf.io/k85pf. (ZIP) [file pone.0301600.s004.zip › themes/topbigrams.qda/documents/ppall-0002.txt]

collection: ppall, rank: 2
advertisers: 25804, proportion: 0.1540
before:
_NNNN_, calls, only, sorry, please, available, _NNNNNNNNNN_, independent, friendly, pics, call, discreet, me, service, pictures, callers, outcalls, and, rush, you, talk, numbers, play, real, fun, drama, outcall, now, free, clean, incalls, restrictions, specials, safe, guaranteed, time, more, 

term: no black

after:
gents, men, gentlemen, guys, gentleman, gent, man, males, clients, guy, or, no, gentz, gentlement, _NNN_, mens, sorry, male, gentlemans, gentlemens, gens, clientele, people, gentelmen, please, gentle, gentlmen, and, gentalmen, brown, gentelman, call, serious, young, me, mans, text, je, brother
