# Supplementary material for: The changing meaning of “no” in Canadian sex work
Source: PLoS One. 2024 Apr 4;19(4):e0301600. doi: 10.1371/journal.pone.0301600 (PMC10994304; doi:10.1371/journal.pone.0301600)
Supplement: S2 File — https://osf.io/k85pf. (ZIP) [file pone.0301600.s004.zip › themes/topbigrams.qda/documents/pp2021-0042.txt]

collection: pp2021, rank: 42
advertisers: 274, proportion: 0.0058
before:
look, dream, search, you, wait, only, say, see, _NNN_, hh, lady, to, unwind, waste, is, me, and, show, sexto, shed, sorry, stress, take, rvshed, seek, service, x, _NN_mins, verified, welcome, fuck, massage, available, can't, but, blocked, princess, out, so, sims, suffer, swipe, there's, tight, time, 

term: no more

after:
i, my, than, you, because, pic, pictures, im, fake, i'm, here, charge, arnarque, wait, time, click, pics, picture, baby, you've, then, texting, stressful, black, door, extra, free, hello, dick, booking, but, curfew, negociation, new, ill, in, incall, low, and, availability, wasting, waiting, scrol
