# Supplementary material for: The changing meaning of “no” in Canadian sex work
Source: PLoS One. 2024 Apr 4;19(4):e0301600. doi: 10.1371/journal.pone.0301600 (PMC10994304; doi:10.1371/journal.pone.0301600)
Supplement: S2 File — https://osf.io/k85pf. (ZIP) [file pone.0301600.s004.zip › themes/topbigrams.qda/documents/pp2007-0020.txt]

collection: pp2007, rank: 20
advertisers: 103, proportion: 0.0130
before:
and, k, restrictions, sorry, drama, e, please, _NNNN_, service, absolutely, with, _NN_, rush, _N_, only, pls, natural, trips_N_greece, thanks, s, bb, here, hr, inclusive, it, ek, games, kimberley, note, onward, out, outcall, personality, pics, playing, kisses, kissing, lies, like, lingerie, me, m

term: no b

after:
s, l, llsh, location, j, ckdoor, a, are, back, b, tch
