# Supplementary material for: The changing meaning of “no” in Canadian sex work
Source: PLoS One. 2024 Apr 4;19(4):e0301600. doi: 10.1371/journal.pone.0301600 (PMC10994304; doi:10.1371/journal.pone.0301600)
Supplement: S2 File — https://osf.io/k85pf. (ZIP) [file pone.0301600.s004.zip › themes/topbigrams.qda/documents/ppall-0048.txt]

collection: ppall, rank: 48
advertisers: 588, proportion: 0.0035
before:
calls, please, enforcement, _NNNN_, only, pics, gentlemen, you, plz, friendly, gents, men, s, x, free, texts, me, ballers, and, absolutely, text, _N_, incalls, must, anytime, apps, face, service, _NNNNNNNNNN_, more, blocked, safe, restrictions, texting, pimps, real, hygiene, gentleman, kind, cl

term: no rude

after:
or, explicit, men, texts, messages, talk, calls, text, gentlemen, gents, people, clients, language, requests, boys, comments, distasteful, behaviour, no, questions, vulgar, behavior, disrespectful, callers, conversation, question, dudes, and, cheap, client, obscene, ppl, guys, inappropria
