# Supplementary material for: The changing meaning of “no” in Canadian sex work
Source: PLoS One. 2024 Apr 4;19(4):e0301600. doi: 10.1371/journal.pone.0301600 (PMC10994304; doi:10.1371/journal.pone.0301600)
Supplement: S2 File — https://osf.io/k85pf. (ZIP) [file pone.0301600.s004.zip › themes/topbigrams.qda/documents/ppall-0093.txt]

collection: ppall, rank: 93
advertisers: 274, proportion: 0.0016
before:
friendly, pictures, kind, calls, _NNNN_, absolutely, fakes, men, only, free, text, negotiations, but, anything, no, _NN_, deals, accepted, se, so, please, welcome, _NNN_friendly, ballers, independent, okay, desires, face, butt, available, barganing, fronts, g, guys, pro, rates, real, replys, r

term: no trades

after:
no, or, _NNN_, serious, so, party, independent, text, call, see, reach, _NN_, , accepted, please, _NNNNNNNNNN_, either, real, pleasure, je, x, beautiful, dom, duos, safe, for, gabrielle, location, lowballers, n, never, gentlemen, i, k, treat, taylor, boys, cash, come, cost, all, email, etranser, ev
