# Supplementary material for: The changing meaning of “no” in Canadian sex work
Source: PLoS One. 2024 Apr 4;19(4):e0301600. doi: 10.1371/journal.pone.0301600 (PMC10994304; doi:10.1371/journal.pone.0301600)
Supplement: S2 File — https://osf.io/k85pf. (ZIP) [file pone.0301600.s004.zip › themes/topbigrams.qda/documents/pp2021-0031.txt]

collection: pp2021, rank: 31
advertisers: 379, proportion: 0.0080
before:
only, outcalls, deposit, outcall, required, booking, _NNNN_, calls, now, available, me, blocked, s, location, etransfer, cash, time, town, _N_, appointment, and, you, real, accepted, _NN_, _NNN_, pembroke, free, friday, incall, girl, call, bookings, discrete, door, special, today, uber, soon, s

term: no deposit

after:
no, required, needed, cash, for, not, _NNN_, necessary, available, incall, please, _N_, in, i, click, duo, ask, just, if, lets, outcall, new, req, real, is, must, let's, let, hey, here, send, safe, requires, text, will, unless, unforgettable, require, requests, outcalls, only, one, requested, petit
