# Supplementary material for: The changing meaning of “no” in Canadian sex work
Source: PLoS One. 2024 Apr 4;19(4):e0301600. doi: 10.1371/journal.pone.0301600 (PMC10994304; doi:10.1371/journal.pone.0301600)
Supplement: S2 File — https://osf.io/k85pf. (ZIP) [file pone.0301600.s004.zip › themes/topbigrams.qda/documents/pp2021-0043.txt]

collection: pp2021, rank: 43
advertisers: 267, proportion: 0.0056
before:
only, services, service, restrictions, bb, bbf, and, play, gf_N_, shot, questions, more, ng, cim, no, gents, sorry, blocked, wasters, _NN_, swall_N_w, calls, dfk, bedroom, available, bar_N_backk, bareback, ballers, must, fs, friendly, _NNNN_, verified, _NNN_, _NN_fs, outcall, _N_, negotiation

term: no gr_NN_k

after:
no, or, please, text, and, c, fetishes, safe, you, service, feel, always, all, i, outcalls, don't, click, call, rates, gr_NN_k, _NN_, double, cleanliness, backround, carcalls, safety, play, _NNN_, we, video, massage, outcall, longer, how, d_N_gits, dont, dom, cover, couples', come, expectation, e
