# Supplementary material for: The changing meaning of “no” in Canadian sex work
Source: PLoS One. 2024 Apr 4;19(4):e0301600. doi: 10.1371/journal.pone.0301600 (PMC10994304; doi:10.1371/journal.pone.0301600)
Supplement: S2 File — https://osf.io/k85pf. (ZIP) [file pone.0301600.s004.zip › themes/topbigrams.qda/documents/pp2021-0076.txt]

collection: pp2021, rank: 76
advertisers: 151, proportion: 0.0032
before:
fun, real, now, playdate, person, games, rush, with, finish, me, only, first, baby, discounts, _N_, service, _NNNN_, impresssionable, face, experience, love, and, arrival, outcalls, recent, satisfaction, girls, girl, gent, for, fees, guaranteed, here, nikki, newmarket, life, latina, independe

term: no disappointments

after:
no, available, real, i, _NNN_, clean, non, call, please, disappointments, i'll, pretty, i'm, here, and, beautiful, click, you, unrushed, over, hi, come, an, _NNNN_, your, yes, really, satisfaction, special, with, wont, xo, xoxo, xx, incalls, outcalls, hour, hot, our, or, open, located, massage, mat
