# Supplementary material for: The changing meaning of “no” in Canadian sex work
Source: PLoS One. 2024 Apr 4;19(4):e0301600. doi: 10.1371/journal.pone.0301600 (PMC10994304; doi:10.1371/journal.pone.0301600)
Supplement: S2 File — https://osf.io/k85pf. (ZIP) [file pone.0301600.s004.zip › themes/topbigrams.qda/documents/pp2021-0038.txt]

collection: pp2021, rank: 38
advertisers: 310, proportion: 0.0065
before:
negotiate, me, calls, _NNNN_, absolutely, only, available, independent, ballers, you, and, negotiable, must, blocked, greek, date, same, no, lowballers, friendly, discounts, hours, fetishes, _NN_, _NNN_, _NNNNNNN_, restrictions, rush, callers, appointment, firm, ethnicity, gents, number, n

term: no unsafe

after:
services, service, play, fs, or, sex, xo, practices, fun, bare, sx, se, uncovered, unprotectd, anything, drama, intercourse, intercoarse, servicesrestrictionsno, sexno, time, servicesclick, servicecome, serious, s, rough, relation, degrading, contact, ask, and, do, private, practice, ox, no
