# Supplementary material for: The changing meaning of “no” in Canadian sex work
Source: PLoS One. 2024 Apr 4;19(4):e0301600. doi: 10.1371/journal.pone.0301600 (PMC10994304; doi:10.1371/journal.pone.0301600)
Supplement: S2 File — https://osf.io/k85pf. (ZIP) [file pone.0301600.s004.zip › themes/topbigrams.qda/documents/pp2007-0063.txt]

collection: pp2007, rank: 63
advertisers: 35, proportion: 0.0044
before:
and, please, _NNNN_, emails, have, mail, drama, only, text, _N_pm, xxx_NNN_xxx_NNN_xxx_NNNN_xxx, again, has, if, it, ladies, limits, e, bareback, booking, calls, comfort, day, me, that, sry, sorry, sorrt, side, rules, resources, request, queen, providing, time, unfortunitly, vehicle, picutres

term: no phone

after:
calls, sex, text, tag, time, call, so, chat, number, no, hook, serious, sorry, was, when, yet, phone, or, of, at, but, contact, email, gotta, i, means, just, juss, jus
