# Supplementary material for: The changing meaning of “no” in Canadian sex work
Source: PLoS One. 2024 Apr 4;19(4):e0301600. doi: 10.1371/journal.pone.0301600 (PMC10994304; doi:10.1371/journal.pone.0301600)
Supplement: S2 File — https://osf.io/k85pf. (ZIP) [file pone.0301600.s004.zip › themes/topbigrams.qda/documents/pp2007-0006.txt]

collection: pp2007, rank: 6
advertisers: 471, proportion: 0.0593
before:
_NNNN_, please, only, now, call, _NNNNNNNNNN_, _N_, you, _NNNNNNN_, _NN_, me, appointment, and, sorry, rush, service, more, _N_am, calls, remember, _NNN_, email, plz, pls, here, picture, pic, note, world, girl, fun, babe, today, soon, mail, natural, available, text, _N_pm, experience, out, messag

term: no block

after:
calls, call, number, numbers, no, or, and, callers, your, location, id, phone, private, text, please, _NNN_, sms, reply, to, callss, calls', calll, caller, c, n, msg, email, i, stupid, s, real, prvate, pretty, pls, phonecalls, payphone, out, texts, _N_, yo, will, unknown, unknow, the, thanks, thank, n
