# Supplementary material for: The changing meaning of “no” in Canadian sex work
Source: PLoS One. 2024 Apr 4;19(4):e0301600. doi: 10.1371/journal.pone.0301600 (PMC10994304; doi:10.1371/journal.pone.0301600)
Supplement: S2 File — https://osf.io/k85pf. (ZIP) [file pone.0301600.s004.zip › themes/topbigrams.qda/documents/pp2007-0009.txt]

collection: pp2007, rank: 9
advertisers: 356, proportion: 0.0448
before:
_NNNN_, please, calls, and, call, only, or, messages, text, pls, _N_, appointment, msg, numbers, _NN_pm, message, texts, soon, you, plz, number, serious, _NNNNNNNNNN_, me, ps, today, sorry, service, txt, now, block, callers, good, _NNNNNNN_, outcall, absolutely, s, _NNN_, _NN_am, _NN_, more, late

term: no e

after:
mails, mail, e, mail's, m, mials, malls, maills, email, freaken, mailo, mailno, maill, mailed, maila, mil, mills, maiallslls
