# Supplementary material for: The changing meaning of “no” in Canadian sex work
Source: PLoS One. 2024 Apr 4;19(4):e0301600. doi: 10.1371/journal.pone.0301600 (PMC10994304; doi:10.1371/journal.pone.0301600)
Supplement: S2 File — https://osf.io/k85pf. (ZIP) [file pone.0301600.s004.zip › themes/topbigrams.qda/documents/ppall-0014.txt]

collection: ppall, rank: 14
advertisers: 1630, proportion: 0.0097
before:
fun, photoss, only, calls, independent, massage, picture, me, service, _NNNN_, and, please, with, pics, pictures, answer, smile, discreet, you, real, friendly, gents, there, addicted, available, free, _NNN_, outcall, are, it, restrictions, photos, disappointments, a, booty, job, minded, for, e

term: no rushed

after:
service, services, sessions, visits, time, with, experience, open, appointments, i, no, _NNN_, session, _NN_, incall, calls, funloving, service_NNN_, fun, and, all, experiences, outcall, call, clean, discreet, best, at, perfect, serious, always, married, meetings, text, sesions, good, _NN_dd
