# Supplementary material for: The changing meaning of “no” in Canadian sex work
Source: PLoS One. 2024 Apr 4;19(4):e0301600. doi: 10.1371/journal.pone.0301600 (PMC10994304; doi:10.1371/journal.pone.0301600)
Supplement: S2 File — https://osf.io/k85pf. (ZIP) [file pone.0301600.s004.zip › themes/topbigrams.qda/documents/ppall-0052.txt]

collection: ppall, rank: 52
advertisers: 548, proportion: 0.0033
before:
_NNNN_, calls, only, gents, please, numbers, me, text, _NNNNNNNNNN_, _NN_, pictures, available, now, men, it, and, wait, gentlemen, males, pia, info, texting, outcall, pics, enviroment, anytime, old, guys, taylor, pls, absolutely, call, friendly, comments, notice, imagination, independent, gu

term: no unknown

after:
calls, callers, numbers, or, blocked, number, private, no, _NNN_, calles, caller, call, block, , always, s, please, id, and, _NNNNNNNNNN_, restricted, unknown, callerplease, callersoutcalls, calling, donations, driver, for, in, bad, bblocked, blockd, calle, num, unreachable, will, rude, numb, 
