# Supplementary material for: The changing meaning of “no” in Canadian sex work
Source: PLoS One. 2024 Apr 4;19(4):e0301600. doi: 10.1371/journal.pone.0301600 (PMC10994304; doi:10.1371/journal.pone.0301600)
Supplement: S2 File — https://osf.io/k85pf. (ZIP) [file pone.0301600.s004.zip › themes/topbigrams.qda/documents/ppall-0038.txt]

collection: ppall, rank: 38
advertisers: 803, proportion: 0.0048
before:
will, wait, look, am, is, can, are, search, and, _NNNN_, for, sorry, _NNNNNNNNNN_, could, com, problems, me, its, hair, im, i, worry, _N_pm, _NN_, body, time, waiting, we, waite, to, wonder, jordan, hairs, guys, intertwine, incall, ontario, outcalls, page, personality, pics, pictures, only, old, off

term: no longer

after:
be, need, have, available, in, brown, and, i, independent, a, for, your, _NNN_, text, accepting, working, come, accept, work, at, darling, blonde, call, doing, offer, offering, works, yours, avail, _NN_, give, on, will, seem, red, reply, silky, the, to, taking, blond, black, baby, just, my, you, see, s
