# Supplementary material for: The changing meaning of “no” in Canadian sex work
Source: PLoS One. 2024 Apr 4;19(4):e0301600. doi: 10.1371/journal.pone.0301600 (PMC10994304; doi:10.1371/journal.pone.0301600)
Supplement: S2 File — https://osf.io/k85pf. (ZIP) [file pone.0301600.s004.zip › themes/topbigrams.qda/documents/pp2021-0051.txt]

collection: pp2021, rank: 51
advertisers: 229, proportion: 0.0048
before:
and, like, that, way, no, me, you, only, please, now, ck, had, for, sessions, since, _NN_, with, judge, kind, massage, men, but, available, closed, be, drama, have, if, gentlemen, everytime, explode, tell, there's, see, service, so, sorry, _NNNNNNNNNNN_, _NNNN_, remember, right, promise, juicy, it, 

term: no one

after:
under, else, can, will, has, is, word, ever, to, over, like, likes, wants, one, leaves, needs, reads, should, _NN_, compares, i'm, loves, crying, did, gets, sucks, time, and, completes, comes, click, catches, actually, but, before, below, benefits, calls, bussiness, contact, hotty, in, liners, line
