# Supplementary material for: The changing meaning of “no” in Canadian sex work
Source: PLoS One. 2024 Apr 4;19(4):e0301600. doi: 10.1371/journal.pone.0301600 (PMC10994304; doi:10.1371/journal.pone.0301600)
Supplement: S2 File — https://osf.io/k85pf. (ZIP) [file pone.0301600.s004.zip › themes/topbigrams.qda/documents/ppall-0065.txt]

collection: ppall, rank: 65
advertisers: 409, proportion: 0.0024
before:
only, calls, no, friendly, callers, please, absolutely, service, drama, men, hr, _NNNN_, _NN_, book, gents, fun, specials, talk, text, pics, clients, hour, minded, _NNN_, available, discreet, now, rushed, health, negoitable, you, special, tolerated, body, and, clean, good, gentlemen, condo, inf

term: no unsafe

after:
services, play, service, requests, practices, no, unsafe, or, fun, home, anything, apartment, srvices, fs, extras, b, servicesbr, sessions, please, request, exxx, ever, incalls, must, more, demands, call, , activities, bare, bb, be, sexual, s_N_x, unrealistic, visits, ser, outcalls, penet, plea
