# Supplementary material for: The changing meaning of “no” in Canadian sex work
Source: PLoS One. 2024 Apr 4;19(4):e0301600. doi: 10.1371/journal.pone.0301600 (PMC10994304; doi:10.1371/journal.pone.0301600)
Supplement: S2 File — https://osf.io/k85pf. (ZIP) [file pone.0301600.s004.zip › themes/topbigrams.qda/documents/pp2021-0016.txt]

collection: pp2021, rank: 16
advertisers: 771, proportion: 0.0163
before:
lowballers, only, calls, pics, numbers, pictures, and, please, discreet, drama, callers, _NNNN_, no, games, trades, ballers, me, plz, slutty, free, behavior, must, blocked, overnight, gents, friendly, call, book, services, gentleman, available, independent, companionship, anal, wasters, tim

term: no explicit

after:
talk, text, texts, texting, conversation, language, txt, calls, talking, talkers, talks, calling, photos, messages, messaging, conversations, pics, or, questions, no, convo, rude, vulgar, convos, disrespectful, endless, langage, pictures, talkno, tru, talksno, textask, only, constant, cont
