# Supplementary material for: The changing meaning of “no” in Canadian sex work
Source: PLoS One. 2024 Apr 4;19(4):e0301600. doi: 10.1371/journal.pone.0301600 (PMC10994304; doi:10.1371/journal.pone.0301600)
Supplement: S2 File — https://osf.io/k85pf. (ZIP) [file pone.0301600.s004.zip › themes/topbigrams.qda/documents/pp2007-0080.txt]

collection: pp2007, rank: 80
advertisers: 25, proportion: 0.0031
before:
me, and, picture, with, pic, recent, w, no, pics, nonsense, please, thing, wiyh, lbs, natural, into, absoulte, absoultely, ago, belo, guarantee, number, sexy, 'dirty', info, hotties, cash, gimmicks

term: no fakes

after:
or, no, cuz, call, here, im, alternation, and, only, please, see, games, location, untouched, _NNN_lbs, all, altered, fakes, because, since, stats, with, you, game, i, i'll, jokes, allowed, as, _NNN_, may
