# Supplementary material for: The changing meaning of “no” in Canadian sex work
Source: PLoS One. 2024 Apr 4;19(4):e0301600. doi: 10.1371/journal.pone.0301600 (PMC10994304; doi:10.1371/journal.pone.0301600)
Supplement: S2 File — https://osf.io/k85pf. (ZIP) [file pone.0301600.s004.zip › themes/topbigrams.qda/documents/pp2007-0034.txt]

collection: pp2007, rank: 34
advertisers: 74, proportion: 0.0093
before:
have, is, are, you, so, its, day, time, problems, request, room, s, say, seabus, senses, spank, place, notice, ok, outcalls, snowing, suite, picture, off, personality, stops, lot, like, late, language, injury, hours, hour, hotels, mac, me, meet, needs, muscles, more, mommy, minute, met, has, date, ch

term: no problem

after:
with, i, call, we, come, and, at, just, im, please, doing, for, to, you, give, why, until, trips, topping, today, specializing, services, she, sing, so, relax, relief, satisfaction, speaking, w_N_m, your, _NNN_, asian, as, answering, amazing, all, about, making, lol, location, it, informing, person
