# Supplementary material for: The changing meaning of “no” in Canadian sex work
Source: PLoS One. 2024 Apr 4;19(4):e0301600. doi: 10.1371/journal.pone.0301600 (PMC10994304; doi:10.1371/journal.pone.0301600)
Supplement: S2 File — https://osf.io/k85pf. (ZIP) [file pone.0301600.s004.zip › themes/topbigrams.qda/documents/ppall-0068.txt]

collection: ppall, rank: 68
advertisers: 400, proportion: 0.0024
before:
and, with, only, wasters, answers, _NNNN_, all, timewasters, calls, or, _N_, many, call, as, games, for, texts, of, men, book, gentlemen, the, sexyboobyjharna, numbers, respectful, out, people, please, _NNNNNNNNNN_, minute, from, f, thisweek, specials, talks, _NN_, _NNN_, waster, note, notice, o

term: no shows

after:
will, and, are, or, vulgar, put, get, i, give, rip, do, time, prank, please, no, , rude, working, without, blacklisted, game, incall, text, thanks, not, result, serious, so, all, if, for, timewasters, my, must, men, low, lmfao, private, thank, people, real, regina, repetitive, satisfaction, stoodups
