# Supplementary material for: The changing meaning of “no” in Canadian sex work
Source: PLoS One. 2024 Apr 4;19(4):e0301600. doi: 10.1371/journal.pone.0301600 (PMC10994304; doi:10.1371/journal.pone.0301600)
Supplement: S2 File — https://osf.io/k85pf. (ZIP) [file pone.0301600.s004.zip › themes/topbigrams.qda/documents/pp2007-0079.txt]

collection: pp2007, rank: 79
advertisers: 25, proportion: 0.0031
before:
calls, _NNNN_, call, and, please, mail, private, emails, email, block, _N_, you, plz, pls, phone, appointment, now, number, nurmbers, payphone, _NN_, _NNN_, picture, agnord, mails, emil, no, more

term: no sms

after:
no, please, and, sms, location, too, the, thanks, texts, karen, thx, txt, _NNN_lbs, ruby, pleasseeeeeeeeeeeeeeeeeeeeeeeeeeeeeeeeeeeeeeeeeeeeeeeeeeeee, or, this, non, ask, call, my, me, love, let, kiss, email, june, hope, coco
