# Supplementary material for: The changing meaning of “no” in Canadian sex work
Source: PLoS One. 2024 Apr 4;19(4):e0301600. doi: 10.1371/journal.pone.0301600 (PMC10994304; doi:10.1371/journal.pone.0301600)
Supplement: S2 File — https://osf.io/k85pf. (ZIP) [file pone.0301600.s004.zip › themes/topbigrams.qda/documents/pp2021-0012.txt]

collection: pp2021, rank: 12
advertisers: 1216, proportion: 0.0257
before:
pics, only, calls, gents, immediately, services, friendly, service, _NNNN_, available, rush, please, blowj_N_b, drama, real, absolutely, provider, bb, time, men, ask, greek, sent, blocked, independent, text, wasters, pictures, do, outcalls, mee, verified, clean, and, negotiations, _NNN_, tre

term: no lowballers

after:
no, or, please, click, text, good, _NNN_, i, don't, my, serious, you, time, blocked, outcall, negotiations, and, party, call, proper, outcalls, safe, only, dont, duos, timewasters, i'm, clean, ask, _NN_, lowballers, magic, lets, independent, rates, safeplayonly, do, always, cash, black, multiple
