# Supplementary material for: The changing meaning of “no” in Canadian sex work
Source: PLoS One. 2024 Apr 4;19(4):e0301600. doi: 10.1371/journal.pone.0301600 (PMC10994304; doi:10.1371/journal.pone.0301600)
Supplement: S2 File — https://osf.io/k85pf. (ZIP) [file pone.0301600.s004.zip › themes/topbigrams.qda/documents/pp2021-0090.txt]

collection: pp2021, rank: 90
advertisers: 134, proportion: 0.0028
before:
greek, anal, sex, bbbj, safe, restrictions, services, only, daty, cim, reback, fs, gfe, bb, _NNNN_, swallow, giving, grk, gr_NN_k, cof, but, and, available, bbf, bbj, swollen, _NNN_, sub, restriction, request, play, sorry, _NNNNNNNNN_, ymmv, x, vaxed, toys, to, time, sweat, al, deepthroat, fingeri

term: no dfk

after:
no, for, or, phone, safe, dfk, rates, greek, i, _NNN_, only, my, gfe, incall, and, bareback, best, cim, cof, _NNN_bj, upscale, tongue, text, party, lowballers, location, light, msg, pegging, please, temporarily, sorry, service, serious, rim, r, pls, licence, dont, duos, extras, guelph, half, kissin
