# Supplementary material for: The changing meaning of “no” in Canadian sex work
Source: PLoS One. 2024 Apr 4;19(4):e0301600. doi: 10.1371/journal.pone.0301600 (PMC10994304; doi:10.1371/journal.pone.0301600)
Supplement: S2 File — https://osf.io/k85pf. (ZIP) [file pone.0301600.s004.zip › themes/topbigrams.qda/documents/pp2021-0003.txt]

collection: pp2021, rank: 3
advertisers: 3133, proportion: 0.0662
before:
only, _NNNN_, available, ballers, gents, independent, please, friendly, services, service, gentlemen, me, must, dates, calls, blocked, lowballing, pictures, ask, text, you, wasters, call, pics, lowballers, personality, _N_, now, men, additional, clean, cheapskates, real, games, outcalls, ap

term: no blocked

after:
calls, numbers, callers, call, or, private, number, unknown, phone, caller, 's, no, c, app, s, callsno, callls, callstext, calles, click, numbersmy, callersno, called, and, apps, no's, ids, id, text, safe, right, calldo, explicit, callsx, callsserious, appnumbers, accounts, 'sno, numbersb, not, 
