# Supplementary material for: The changing meaning of “no” in Canadian sex work
Source: PLoS One. 2024 Apr 4;19(4):e0301600. doi: 10.1371/journal.pone.0301600 (PMC10994304; doi:10.1371/journal.pone.0301600)
Supplement: S2 File — https://osf.io/k85pf. (ZIP) [file pone.0301600.s004.zip › themes/topbigrams.qda/documents/pp2021-0035.txt]

collection: pp2021, rank: 35
advertisers: 341, proportion: 0.0072
before:
only, gents, available, ballers, calls, minimum, incall, hour, _NNN_, outcall, outcalls, friendly, h, _NNNN_, hours, greek, carcall, services, service, quickies, rate, please, deposit, carcalls, black, hr, talk, pics, pictures, required, deal, and, call, no, min, specials, you, _N_h, picture, o

term: no hh

after:
no, outcall, or, calls, outcalls, _NNN_, rates, sessions, rate, services, available, call, only, my, i, click, multi, deposit, incall, service, real, text, appointments, duos, for, im, party, _NN_, _NN_min, _N_, top, bookings, dates, online, out, multiple, must, hey, hour, please, to, uber, bbbj, b
