# Supplementary material for: The changing meaning of “no” in Canadian sex work
Source: PLoS One. 2024 Apr 4;19(4):e0301600. doi: 10.1371/journal.pone.0301600 (PMC10994304; doi:10.1371/journal.pone.0301600)
Supplement: S2 File — https://osf.io/k85pf. (ZIP) [file pone.0301600.s004.zip › themes/topbigrams.qda/documents/pp2007-0091.txt]

collection: pp2007, rank: 91
advertisers: 21, proportion: 0.0026
before:
a, guaranteed, offer, best, and, face, massage, location, up, tonight, _NNN_, _NNNN_, with, waste, rush, smile, the, relaxing, charge, clean, deal, expectations, easy, afternoon, for, friendly, lowermainland, right, simple, want, no

term: no hassle

after:
no, non, experience, fun, good, enjoyable, engagement, c, bigger, or, way, w_N_m, session, hassle, north, just, m_N_m, of, driver, but, and, friend, regular, thats, time, must
