# Supplementary material for: The changing meaning of “no” in Canadian sex work
Source: PLoS One. 2024 Apr 4;19(4):e0301600. doi: 10.1371/journal.pone.0301600 (PMC10994304; doi:10.1371/journal.pone.0301600)
Supplement: S2 File — https://osf.io/k85pf. (ZIP) [file pone.0301600.s004.zip › themes/topbigrams.qda/documents/pp2021-0086.txt]

collection: pp2021, rank: 86
advertisers: 136, proportion: 0.0029
before:
pictures, so, picture, real, more, me, are, behaviour, pics, get, atm, drama, recent, well, independent, fun, natural, again, selling, time, verified, inclusive, greek, looks, myself, fetish, authentic, available, clean, deliver, dl, pimps, play, rates, room, scam, fee's, visit, with, _NNNN_, ph

term: no surprises

after:
at, i, no, what, and, i'll, or, party, stats, when, review, lol, just, _NNN_, always, call, please, so, sorry, straight, here, gentlemen, upscale, _NN_ddd, _N_oo, add, allow, clean, can't, baby, not, passionate, pauline, pictures, pull, real, studio, non, fully, drama, do, discreet, deals, customer
