# Supplementary material for: The changing meaning of “no” in Canadian sex work
Source: PLoS One. 2024 Apr 4;19(4):e0301600. doi: 10.1371/journal.pone.0301600 (PMC10994304; doi:10.1371/journal.pone.0301600)
Supplement: S2 File — https://osf.io/k85pf. (ZIP) [file pone.0301600.s004.zip › themes/topbigrams.qda/documents/ppall-0028.txt]

collection: ppall, rank: 28
advertisers: 1039, proportion: 0.0062
before:
only, pimps, calls, _NNNN_, men, please, drama, _NN_, gents, gentlemen, independent, available, talk, no, photography, free, welcome, gentleman, guys, request, blacks, fun, friendly, games, outcalls, aa, ballers, me, texts, play, pics, discreet, and, absolutely, black, man, sorry, _NNNNNNNNNN

term: no thugs

after:
no, or, pimps, serious, _NNN_, call, text, black, please, gentlemen, im, i, only, clean, incall, safe, incalls, respectful, low, gangster, blocked, sorry, pimp, independent, drugs, upscale, _NNNNNNNNNN_, in, all, of, must, gangsters, and, allowed, drama, disrespectful, discreet, d, thanks, men, 
