# Supplementary material for: The changing meaning of “no” in Canadian sex work
Source: PLoS One. 2024 Apr 4;19(4):e0301600. doi: 10.1371/journal.pone.0301600 (PMC10994304; doi:10.1371/journal.pone.0301600)
Supplement: S2 File — https://osf.io/k85pf. (ZIP) [file pone.0301600.s004.zip › themes/topbigrams.qda/documents/pp2021-0095.txt]

collection: pp2021, rank: 95
advertisers: 126, proportion: 0.0027
before:
free, _NNNN_, me, available, friendly, services, carcall, only, calls, town, specials, lowballers, messaging, greek, games, drama, fun, please, thugs, negotiation, contacter, callers, ask, blocked, dfk, discreet, hygiene, j, outcall, picture, sessions, _NNN_, onlyy, kissing, mouth, negotiat

term: no blackgents

after:
no, click, lowballers, sorry, please, i, blackgents, text, call, outcall, if, safe, and, incall, incalls, dont, golden, party, multiple, serious, _NNN_, thugs, txt, under, age, available, bare, carcall, cash, je, karly, kind, leduc, hygiene, how, do, don't, extras, fetish, foot, hispanic, limited
