# Supplementary material for: The changing meaning of “no” in Canadian sex work
Source: PLoS One. 2024 Apr 4;19(4):e0301600. doi: 10.1371/journal.pone.0301600 (PMC10994304; doi:10.1371/journal.pone.0301600)
Supplement: S2 File — https://osf.io/k85pf. (ZIP) [file pone.0301600.s004.zip › themes/topbigrams.qda/documents/pp2021-0070.txt]

collection: pp2021, rank: 70
advertisers: 176, proportion: 0.0037
before:
only, _NNNN_, massage, available, hr, absolutely, _NN_, _NNN_, special, me, more, blocked, ending, release, rates, week, sessions, no, kissing, independent, hand, hj, min, and, appointment, com, extra, etc, escort, day, details, parking, on, read, note, you, _N_pm, _N_, _NNN_hr, vaccinated, toda

term: no fs

after:
no, or, _NNN_, text, click, for, available, bj, please, offered, i, cash, _NN_, just, in, only, i'm, come, so, and, all, what, young, you, if, nuru, my, don't, currently, clean, carcalls, greek, enjoy, pls, s_N_x, today, safe, app, appointment, april, b, bare, bath, book, ad, booking, whatsapp, we, want
