# Supplementary material for: The changing meaning of “no” in Canadian sex work
Source: PLoS One. 2024 Apr 4;19(4):e0301600. doi: 10.1371/journal.pone.0301600 (PMC10994304; doi:10.1371/journal.pone.0301600)
Supplement: S2 File — https://osf.io/k85pf. (ZIP) [file pone.0301600.s004.zip › themes/topbigrams.qda/documents/ppall-0045.txt]

collection: ppall, rank: 45
advertisers: 660, proportion: 0.0039
before:
with, have, promise, me, rush, _NNNN_, only, scams, real, friendly, and, photos, guaranteed, be, baby, please, time, now, satisfied, hooked, drama, girl, kind, massages, _NNN_, you, fetish, fun, day, disappointments, service, satisfaction, pictures, _N_oo, will, us, _NNNNNNNNNN_, town, massage

term: no regrets

after:
_NNN_, no, i, _NN_, just, highly, here, call, text, come, satisfaction, with, lots, safe, if, please, always, b, _N_, will, and, outcalls, _NNNNNNNNNN_, give, guaranteed, sammy, or, real, xx, xo, incall, independent, for, message, all, amazing, available, clean, outgoing, you, thx, we, in, let, ange
