# Supplementary material for: The changing meaning of “no” in Canadian sex work
Source: PLoS One. 2024 Apr 4;19(4):e0301600. doi: 10.1371/journal.pone.0301600 (PMC10994304; doi:10.1371/journal.pone.0301600)
Supplement: S2 File — https://osf.io/k85pf. (ZIP) [file pone.0301600.s004.zip › themes/topbigrams.qda/documents/pp2007-0037.txt]

collection: pp2007, rank: 37
advertisers: 71, proportion: 0.0089
before:
service, and, ok, _NNNN_, always, provider, girl, nice, wing, today, me, new, absolutely, disappoited, call, private, rushed, on, pls, with, want, thanks, lady, hour, more, minded, baby, answered, gfe, disappointed, relaxed, reply, room, plz, only, out, picture, pleasure, sexual, _NN_, _NNN_lbs, 

term: no rushed

after:
and, please, very, i, service, time, no, w_N_m, good, come, let's, relax, it's, thank, sessions, satisfied, the, hi, front, enviornment, nice, my, location, dates, chinese, cheers, call, attitude, atmosphere, always, clean, rushed, thanks, special, shower, pretty, phone, _NN_, _NNN_, you, ying, w
