# Supplementary material for: The changing meaning of “no” in Canadian sex work
Source: PLoS One. 2024 Apr 4;19(4):e0301600. doi: 10.1371/journal.pone.0301600 (PMC10994304; doi:10.1371/journal.pone.0301600)
Supplement: S2 File — https://osf.io/k85pf. (ZIP) [file pone.0301600.s004.zip › themes/topbigrams.qda/documents/pp2021-0030.txt]

collection: pp2021, rank: 30
advertisers: 382, proportion: 0.0081
before:
only, no, lowballers, gr_NN_k, available, absolutely, _NNNN_, additional, ballers, blocked, scams, me, myself, greek, _NN_, _NN_mins, k, services, friendly, restrictions, gents, home, rush, service, babe, more, discreet, calls, men, must, j, fun, ignored, greece, _NNN_, _N_, number, real, rate

term: no b

after:
re, s, fs, reback, _N_, a, f, reb, l, g, j, ckd_NN_r, n, r, r_N_, r_N_b, drama, fslowballerunknown, fsno, g's, llsh, d, and, are, areback, bbj, bf, ng, xb, xf, sxgood, services, no, pan, r_N_back, b
