# Supplementary material for: The changing meaning of “no” in Canadian sex work
Source: PLoS One. 2024 Apr 4;19(4):e0301600. doi: 10.1371/journal.pone.0301600 (PMC10994304; doi:10.1371/journal.pone.0301600)
Supplement: S2 File — https://osf.io/k85pf. (ZIP) [file pone.0301600.s004.zip › themes/topbigrams.qda/documents/pp2021-0034.txt]

collection: pp2021, rank: 34
advertisers: 343, proportion: 0.0072
before:
ballers, friendly, calls, only, gents, dates, baller, pictures, call, photos, carcall, service, services, sorry, thugs, catfishing, available, lowballers, hh, recording, yourself, dry, gent, condom, _NNNN_, gentlemen, carcalls, blocked, anal, required, rush, safe, picture, wasters, x, thank

term: no face

after:
pictures, pics, picture, photos, pic, no, or, photo, to, required, fuck, face, necessary, needed, greek, pic's, touching, welcome, shots, for, picturesserious, fucking, lip, kissing, hitting, i, in, included, including, is, picsb, time, _NN_, slapping, picturespl, picturesxno, reqired, requir
