# Supplementary material for: The changing meaning of “no” in Canadian sex work
Source: PLoS One. 2024 Apr 4;19(4):e0301600. doi: 10.1371/journal.pone.0301600 (PMC10994304; doi:10.1371/journal.pone.0301600)
Supplement: S2 File — https://osf.io/k85pf. (ZIP) [file pone.0301600.s004.zip › themes/topbigrams.qda/documents/ppall-0021.txt]

collection: ppall, rank: 21
advertisers: 1251, proportion: 0.0075
before:
look, search, wait, waste, k, _NN_, time, more, take, activity, _NNNN_, say, to, here, only, me, worry, and, further, scroll, it, is, _NN_min, service, student, min, _NN_mins, rubs, tips, stress, can, calls, disappoint, mins, have, now, _NNN_, wanna, well, recent, think, them, baby, guys, hot, dream, 

term: no more

after:
i, time, you, im, my, come, _NN_, and, than, wasting, call, pictures, pics, _NNN_, then, text, results, waiting, charge, sexy, cause, fake, let, new, worries, stress, allow, babe, available, baby, no, here, young, we, searching, wait, tired, the, book, catch, if, exotic, backpage, have, your, sore, ap
