# Supplementary material for: The changing meaning of “no” in Canadian sex work
Source: PLoS One. 2024 Apr 4;19(4):e0301600. doi: 10.1371/journal.pone.0301600 (PMC10994304; doi:10.1371/journal.pone.0301600)
Supplement: S2 File — https://osf.io/k85pf. (ZIP) [file pone.0301600.s004.zip › themes/topbigrams.qda/documents/ppall-0037.txt]

collection: ppall, rank: 37
advertisers: 839, proportion: 0.0050
before:
_NNNN_, only, calls, drama, sorry, please, photos, _NNNNNNNNNN_, discreet, available, independent, pics, _NN_, package, outcalls, rush, door, thugs, more, outcall, ps, gentlemen, _N_, pimps, safe, discreat, guaranteed, incalls, fun, numbers, talk, callers, babe, you, tia, k, play, specials, e, 

term: no blacks

after:
no, gents, guys, please, _NNN_, sorry, or, text, under, and, call, serious, gentlemans, pls, txt, gent, mens, plz, multiple, _NNNNNNNNNN_, gentlemen, incalls, guy, available, natives, safe, out, men, just, thugs, incall, i, outcalls, _N_, good, in, browns, outcall, vanessa, contact, plse, party, l
