# Supplementary material for: The changing meaning of “no” in Canadian sex work
Source: PLoS One. 2024 Apr 4;19(4):e0301600. doi: 10.1371/journal.pone.0301600 (PMC10994304; doi:10.1371/journal.pone.0301600)
Supplement: S2 File — https://osf.io/k85pf. (ZIP) [file pone.0301600.s004.zip › themes/topbigrams.qda/documents/pp2021-0040.txt]

collection: pp2021, rank: 40
advertisers: 284, proportion: 0.0060
before:
greek, anal, bbbj, bareback, bb, restrictions, men, _NN_, gfe, services, condom, etransfer, dfk, service, black, bbs, bbj, h, sex, rim, dates, cof, calls, experience, are, and, bare, grk, kissing, restriction, sns, _NNN_h, _NNNN_, receiving, play, only, number, crempie, daty, fs, extra, bngs, bbf, 

term: no cim

after:
no, cof, or, click, text, _NNN_, and, incall, i, without, bbbj, pas, sw, safe, bb, call, please, swallow, so, serious, everything, ecrivez, greek, x, txt, the, cum, all, condom, cip, but, cim, outcall, outcalls, party, phone, open, only, nokiss, nocof, nice, my, massage, play, special, sexy, service, s
