# Supplementary material for: The changing meaning of “no” in Canadian sex work
Source: PLoS One. 2024 Apr 4;19(4):e0301600. doi: 10.1371/journal.pone.0301600 (PMC10994304; doi:10.1371/journal.pone.0301600)
Supplement: S2 File — https://osf.io/k85pf. (ZIP) [file pone.0301600.s004.zip › themes/topbigrams.qda/documents/pp2007-0078.txt]

collection: pp2007, rank: 78
advertisers: 25, proportion: 0.0031
before:
hour, sorry, calls, is, inclusive, incall, hr, _NNN_, texts, now, lady, available, answered, fellas, firm, fun, further, hand, no, trying, with, yourself, _NN_, and, service, out, outcall, please, preferred, seety, lane, entry, _NNN_hr, _N_, only, overnight

term: no half

after:
hour, hours, an, hr, ooooooooooooooooooooooooooooooo, sweet, hrs, half
