# Supplementary material for: The changing meaning of “no” in Canadian sex work
Source: PLoS One. 2024 Apr 4;19(4):e0301600. doi: 10.1371/journal.pone.0301600 (PMC10994304; doi:10.1371/journal.pone.0301600)
Supplement: S2 File — https://osf.io/k85pf. (ZIP) [file pone.0301600.s004.zip › themes/topbigrams.qda/documents/ppall-0039.txt]

collection: ppall, rank: 39
advertisers: 757, proportion: 0.0045
before:
only, _NN_, _NNNN_, calls, sorry, men, available, say, please, gents, can, want, gentlemen, welcome, absolutely, guys, hr, and, h, _NNN_hr, _NNN_, call, cheap, _NNNNNNNNNN_, outcalls, l, life, negotiable, hh, girl, talk, rates, me, man, hour, services, service, twice, videos, ok, offered, book, as

term: no _NN_

after:
min, or, specials, minutes, no, mins, service, minute, calls, special, hi, hey, hello, offers, deals, rates, questions, deal, i, my, sassy, g, upscale, text, dollar, m, and, men, rate, quick, only, , _NNNNNN_, sp, sexy, services, two, _NN_, call, ever, dollars, a, new, mns, ready, princess, please, low
