# Supplementary material for: The changing meaning of “no” in Canadian sex work
Source: PLoS One. 2024 Apr 4;19(4):e0301600. doi: 10.1371/journal.pone.0301600 (PMC10994304; doi:10.1371/journal.pone.0301600)
Supplement: S2 File — https://osf.io/k85pf. (ZIP) [file pone.0301600.s004.zip › themes/topbigrams.qda/documents/pp2021-0005.txt]

collection: pp2021, rank: 5
advertisers: 2658, proportion: 0.0561
before:
only, gents, calls, available, please, friendly, _NNNN_, free, services, service, independent, pictures, you, wasters, men, pics, time, real, outcall, fee, showered, classy, and, me, bb, must, call, greek, gentlemen, rush, accepted, negotiations, play, more, negotiable, gentleman, blocked, av

term: no low

after:
ballers, baller, balling, ball, ballersno, price, balls, service, bawlers, rates, prices, iballers, rate, bait, ballerno, ballin, budget, baller's, balllers, ballrs, ballersreal, ballersif, ballersi, ballersclick, ballersand, services, ballersupon, offers, bowlers, ballerdrama, ballerb
