# Supplementary material for: The changing meaning of “no” in Canadian sex work
Source: PLoS One. 2024 Apr 4;19(4):e0301600. doi: 10.1371/journal.pone.0301600 (PMC10994304; doi:10.1371/journal.pone.0301600)
Supplement: S2 File — https://osf.io/k85pf. (ZIP) [file pone.0301600.s004.zip › themes/topbigrams.qda/documents/ppall-0083.txt]

collection: ppall, rank: 83
advertisers: 318, proportion: 0.0019
before:
only, drama, games, real, appointment, please, a, calls, special, _NNNN_, gents, earth, and, _NNN_, discreet, bb, pics, sweet, professional, pictures, serv, satisfaction, rush, me, inquiries, available, _NN_, _NNNNNNNNNN_, pix, photos, serious, friendly, nogame, awhile, ananl, outcalls, adva

term: no bullshit

after:
no, _NNN_, i, serious, or, available, and, just, please, _NNNNNNNNNN_, you, kinda, text, _NN_, here, come, call, only, what, time, will, _N_, _NNNN_, real, attitude, , incalls, all, very, type, _NNN_hh, xoxo, straight, ready, promises, games, free, give, guys, best, avec, discreet, in, incall, other
