# Supplementary material for: The changing meaning of “no” in Canadian sex work
Source: PLoS One. 2024 Apr 4;19(4):e0301600. doi: 10.1371/journal.pone.0301600 (PMC10994304; doi:10.1371/journal.pone.0301600)
Supplement: S2 File — https://osf.io/k85pf. (ZIP) [file pone.0301600.s004.zip › themes/topbigrams.qda/documents/pp2007-0083.txt]

collection: pp2007, rank: 83
advertisers: 24, proportion: 0.0030
before:
_NNN_, now, _NN_, rushing, rushed, and, no, rate, promise, rates, _NNNN_, well, surprises, suprises, services, service, rush, inclusive, guys, get, games, fair, drama, around, massage, negotiating, means, me, absolutely, s, is, hr, here, attitude, joke

term: no upselling

after:
_NNN_, no, non, incall, in, for, all, _N_, _NNNNNNNNNN_, you, whatsoever, real, just, ten, and, i, hidden, here, friendly, always, also, upselling, please, from
