# Supplementary material for: The changing meaning of “no” in Canadian sex work
Source: PLoS One. 2024 Apr 4;19(4):e0301600. doi: 10.1371/journal.pone.0301600 (PMC10994304; doi:10.1371/journal.pone.0301600)
Supplement: S2 File — https://osf.io/k85pf. (ZIP) [file pone.0301600.s004.zip › themes/topbigrams.qda/documents/ppall-0006.txt]

collection: ppall, rank: 6
advertisers: 6619, proportion: 0.0395
before:
_NNNN_, only, please, _NNNNNNNNNN_, me, gents, text, available, men, talk, call, and, calls, outcalls, pics, now, gentlemen, outcall, guys, you, real, time, rush, specials, service, environment, texting, games, texts, discreet, _NNNNNNN_, more, independent, unrushed, clean, pls, plz, pictures

term: no private

after:
calls, callers, call, numbers, blocked, or, number, caller, unknown, no, , please, pics, incall, _NNN_, num, incalls, s, cal, calling, called, bloked, and, pls, restricted, block, call_NNN_, ca, _NNNNNNNNNN_, phone, residences, serious, callz, explicit, text, nums, blkd, messages, n, ladies, plz
