# Supplementary material for: The changing meaning of “no” in Canadian sex work
Source: PLoS One. 2024 Apr 4;19(4):e0301600. doi: 10.1371/journal.pone.0301600 (PMC10994304; doi:10.1371/journal.pone.0301600)
Supplement: S2 File — https://osf.io/k85pf. (ZIP) [file pone.0301600.s004.zip › themes/topbigrams.qda/documents/pp2007-0045.txt]

collection: pp2007, rank: 45
advertisers: 48, proportion: 0.0060
before:
have, be, with, l, it, me, t, disappointments, picture, hot, inclusive, massage, hassles, did, door, down, drama, forget, free, fun, girl, lettie, presence, out, oral, quantity, right, satisfaction, _NNNN_, week, tricks, then, spent, special, smiles, are, bet, busty, call, no, classy, minded, give

term: no regrets

after:
w_N_m, or, call, _NNN_, no, and, i, i'm, im, in, great, donation, 'ride, a, all, ill, just, latina, location, massage, follow, at, believe, candy, cant, cheers, cum, _NN_eyoyo, yours, richelle, real, satisfaction, seven, with, what, we, spanish, sorry, so, regrets, here, but, _N_seven_NN_eight_NN_
