# Supplementary material for: The changing meaning of “no” in Canadian sex work
Source: PLoS One. 2024 Apr 4;19(4):e0301600. doi: 10.1371/journal.pone.0301600 (PMC10994304; doi:10.1371/journal.pone.0301600)
Supplement: S2 File — https://osf.io/k85pf. (ZIP) [file pone.0301600.s004.zip › themes/topbigrams.qda/documents/pp2007-0062.txt]

collection: pp2007, rank: 62
advertisers: 36, proportion: 0.0045
before:
only, safe, answered, absolutely, covered, emails, entry, hr, sorry, time, today, _NNN_, _NN_pm, _N_, phone, return, safety, leave, discount, firm, first, free, fun, clean, accepted, apply, appointment, b, bb, blacklist, callers, calls, hours, j, k, me, starts, to, uncovered, unsafe, upfront, wit

term: no exceptions

after:
_NNN_, i, so, please, call, location, no, serious, and, sweet, unless, unnlock, who's, would, you, joe, my, pls, polite, see, incall, _NN_ddd, _N_, come, ever, girl, have, here's, i'm, but, always, available, thank, the, to, try, we, will, shy, or, p, prices, your, _N_pm, contact, dasha, donations, don
