# Supplementary material for: The changing meaning of “no” in Canadian sex work
Source: PLoS One. 2024 Apr 4;19(4):e0301600. doi: 10.1371/journal.pone.0301600 (PMC10994304; doi:10.1371/journal.pone.0301600)
Supplement: S2 File — https://osf.io/k85pf. (ZIP) [file pone.0301600.s004.zip › themes/topbigrams.qda/documents/pp2007-0097.txt]

collection: pp2007, rank: 97
advertisers: 19, proportion: 0.0024
before:
me, her, does, shows, my, no

term: no justice

after:
i, i'm, so, as, i've, come, and, you, justice, they, new, trust, what, location, call, her, cause, classy, guys, g, why, been, because, believe, at, to, _N_hundred, w_N_m, whatsoever
