# Supplementary material for: The changing meaning of “no” in Canadian sex work
Source: PLoS One. 2024 Apr 4;19(4):e0301600. doi: 10.1371/journal.pone.0301600 (PMC10994304; doi:10.1371/journal.pone.0301600)
Supplement: S2 File — https://osf.io/k85pf. (ZIP) [file pone.0301600.s004.zip › themes/topbigrams.qda/documents/ppall-0030.txt]

collection: ppall, rank: 30
advertisers: 1002, proportion: 0.0060
before:
_NNNN_, only, drama, k, restrictions, real, absolutely, pics, calls, now, pictures, s, and, _NN_, _NNNNNNNNNN_, safe, games, m, men, thugs, rush, g, service, me, more, l, time, please, _NNN_, special, play, friendly, girl, sorry, photos, e, independent, includes, offered, but, annal, are, back, _NN

term: no b

after:
s, a, ock, ack, re, reb, r, j, f, fs, back, ocked, bfs, r_N_b, r_N_, no, bf, l, o, e, ck, bb, ckdoor, are, u, call, i, bjay, bserv, areback, ar, n, locked, js, bj, bck, bak, g, ear, d, ares, aar, ac, arebacks, air, age, ackdoor, rrrese, rreee, rre, rees, reeplay, safe, shit, sorry, _N_, _NN_, _NNN_h, until, ttom, s
