# Supplementary material for: The changing meaning of “no” in Canadian sex work
Source: PLoS One. 2024 Apr 4;19(4):e0301600. doi: 10.1371/journal.pone.0301600 (PMC10994304; doi:10.1371/journal.pone.0301600)
Supplement: S2 File — https://osf.io/k85pf. (ZIP) [file pone.0301600.s004.zip › themes/topbigrams.qda/documents/ppall-0050.txt]

collection: ppall, rank: 50
advertisers: 571, proportion: 0.0034
before:
drama, please, clean, and, only, calls, _NNNN_, smoker, you, _NN_, smoking, free, guys, men, friendly, available, thugs, pics, parties, play, absolutely, games, favors, alcohol, discrete, time, pimps, environment, gr_N_k, blackmen, attitude, drinks, dates, talk, _NNN_, _N_, with, rush, profess

term: no drugs

after:
no, or, _NNN_, please, and, i, safe, serious, text, alcohol, call, just, non, drama, allowed, clean, very, you, outcalls, drunks, cash, _NNNNNNNNNN_, _N_r, drinking, only, strictly, sorry, smoking, weapons, we, im, for, healthy, real, of, mature, a, either, disease, dont, at, all, thank, tolerated, 
