# Supplementary material for: The changing meaning of “no” in Canadian sex work
Source: PLoS One. 2024 Apr 4;19(4):e0301600. doi: 10.1371/journal.pone.0301600 (PMC10994304; doi:10.1371/journal.pone.0301600)
Supplement: S2 File — https://osf.io/k85pf. (ZIP) [file pone.0301600.s004.zip › themes/topbigrams.qda/documents/pp2007-0043.txt]

collection: pp2007, rank: 43
advertisers: 52, proportion: 0.0065
before:
are, picture, photo, so, and, you, _NNNN_, pics, describing, descrete, deal, com, clean, blonde, get, happy, no, me, with, via, rush, residence, recent, sweetie, games, problems, front, distinctive, be, hassel, tricks

term: no surprises

after:
in, here, no, surprises, and, or, location, at, you, that, so, smiles, other, o, nor, most, unrushed, when, _NNN_, lol, just, after, unless, _N_'_N_, with, let, if, behind
