# Supplementary material for: The changing meaning of “no” in Canadian sex work
Source: PLoS One. 2024 Apr 4;19(4):e0301600. doi: 10.1371/journal.pone.0301600 (PMC10994304; doi:10.1371/journal.pone.0301600)
Supplement: S2 File — https://osf.io/k85pf. (ZIP) [file pone.0301600.s004.zip › themes/topbigrams.qda/documents/pp2007-0059.txt]

collection: pp2007, rank: 59
advertisers: 38, proportion: 0.0048
before:
in, is, there's, got, lifetime, have, theres, and, ain't, special, too, face, but, bc, average, fun, home, here, yourself, sweet, surrey, price, performers, order, oh, off, there, winter, w, tire, no, me, free, away, had, manner, her, absolutely, w_N_w, w_N_m, with, was

term: no way

after:
you, to, can, come, be, a, _NN_, of, i'm, w_N_m, does, comparable, far, im, i, hot, he's, good, way, please, nude, my, milf, live, u, topless, amazing, do, associated, any, expect, huge, honey, have, full, affliated, you'll, on, no, she, tell, there, those, this, in
