# Supplementary material for: The changing meaning of “no” in Canadian sex work
Source: PLoS One. 2024 Apr 4;19(4):e0301600. doi: 10.1371/journal.pone.0301600 (PMC10994304; doi:10.1371/journal.pone.0301600)
Supplement: S2 File — https://osf.io/k85pf. (ZIP) [file pone.0301600.s004.zip › themes/topbigrams.qda/documents/pp2007-0016.txt]

collection: pp2007, rank: 16
advertisers: 135, proportion: 0.0170
before:
games, and, independent, dissapointments, free, with, _NN_, _NNN_, drugs, please, rushing, rush, time, _NNNN_, you, real, regrets, reviews, disappointments, fun, through, sweet, stress, private, safe, s, hr, hassel, freindly, baby, agency, call, penny, only, one, old, upbeat, u, type, toned, tod

term: no drama

after:
no, just, i, _NNN_, or, drama, independent, and, it's, please, very, location, here, call, thin, relaxed, must, incalls, outcalls, open, only, not, d, good, the, type, tall, soft, self, satisfaction, safe, visit, _N_oo, _NN_yrs, _NN_, you, words, with, what, we'll, real, my, model, massage, lets, kat
