# Supplementary material for: The changing meaning of “no” in Canadian sex work
Source: PLoS One. 2024 Apr 4;19(4):e0301600. doi: 10.1371/journal.pone.0301600 (PMC10994304; doi:10.1371/journal.pone.0301600)
Supplement: S3 File — https://osf.io/rspv4. (XLSX) [file pone.0301600.s005.xlsx]

## Sheet: using no by site
site	advertisers	using no	percent using no	notes
1	12718	5198	0.408712	national
2	136575	75886	0.555636	national
3	44940	22225	0.494548	national
4	3222	363	0.112663	Quebec
5	338	120	0.35503	Eastern Canada
6	103	31	0.300971	Newfoundland
multiple	15024	10271	0.68364
totals	212920	114094	0.535854

## Sheet: legend
Description of field names
site	sites numbered 1 to 6 (see Kennedy, L. (2022). The silent majority: The typical Canadian sex worker may not be who we think. PLoS ONE 17(11): e0277550. https://doi.org/10.1371/journal.pone.0277550)
gender	this can be f (cis female), m (cis male), t (trans female), unk (unknown), or mul (associated with multiple genders)
codes	codes described in The Changing Meaning of “No” in Canadian sex work. can be either “client behavior”, “client race”, “client reassurance”, “communication”, or “service restrictions”
advertisers	number of advertisers using this code on this site, or, for site/gender breakdown, number of gender using that site
totalnogender	total advertisers of that gender on that site using no
totalgender	total advertisers on that site of that gender
pno	advertisers/totalnogender
padv	advertisers/totalgender
allno	all advertisers using “no” on that site
alladvertisers	all advertisers on that site
pnoall	advertisers/allno
padvall	advertisers/alladvertisers

## Sheet: top 5 codes by site
site	codes	advertisers	totalno	total	pno	padv	code total	percent no	percent all
1	client behavior	456	5198	12718	0.087726	0.0358547
2	client behavior	14104	75886	136575	0.185858	0.103269
3	client behavior	7218	22225	44940	0.324769	0.160614
4	client behavior	21	363	3222	0.0578512	0.00651769
5	client behavior	9	120	338	0.075	0.0266272
multiple	client behavior	1963	10271	15024	0.191121	0.130658	23771	0.208346	0.111643
1	client race	16	5198	12718	0.00307811	0.00125806
2	client race	24793	75886	136575	0.326714	0.181534
3	client race	5625	22225	44940	0.253093	0.125167
4	client race	62	363	3222	0.170799	0.0192427
5	client race	5	120	338	0.0416667	0.0147929
multiple	client race	2048	10271	15024	0.199396	0.136315	32549	0.285282	0.15287
1	client reassurance	1700	5198	12718	0.327049	0.133669
2	client reassurance	36258	75886	136575	0.477796	0.265481
3	client reassurance	9779	22225	44940	0.44	0.217601
4	client reassurance	144	363	3222	0.396694	0.0446927
5	client reassurance	48	120	338	0.4	0.142012
6	client reassurance	7	31	103	0.225806	0.0679612
multiple	client reassurance	5847	10271	15024	0.569273	0.389177	53783	0.471392	0.252597
1	communication	3578	5198	12718	0.688342	0.281334
2	communication	31364	75886	136575	0.413304	0.229647
3	communication	6455	22225	44940	0.290439	0.143636
4	communication	85	363	3222	0.23416	0.0263811
5	communication	18	120	338	0.15	0.0532544
6	communication	10	31	103	0.322581	0.0970874
multiple	communication	5489	10271	15024	0.534417	0.365349	46999	0.411932	0.220735
1	service restrictions	428	5198	12718	0.0823394	0.0336531
2	service restrictions	2202	75886	136575	0.0290172	0.016123
3	service restrictions	5431	22225	44940	0.244364	0.12085
4	service restrictions	1	363	3222	0.00275482	0.000310366
multiple	service restrictions	468	10271	15024	0.0455652	0.0311502	8530	0.0747629	0.040062

## Sheet: site gender client-race
site	gender	codes	advertisers	totalnogender	totalgender	pno	padv	allno	alladvertisers	pnoall	padvall
2	f	client race	24111	68192	115209	0.353575	0.209281	75886	136575	0.317727	0.17654
3	f	client race	5409	19842	38138	0.272604	0.141827	22225	44940	0.243375	0.12036
4	f	client race	62	329	2933	0.18845	0.0211388	363	3222	0.170799	0.0192427
multiple	f	client race	1906	9212	13326	0.206904	0.143029	10271	15024	0.185571	0.126864
2	m	client race	92	2945	10949	0.0312394	0.00840259	75886	136575	0.00121234	0.000673623
3	m	client race	11	929	3359	0.0118407	0.00327478	22225	44940	0.000494938	0.000244771
multiple	m	client race	3	127	269	0.023622	0.0111524	10271	15024	0.000292085	0.000199681
2	mul	client race	517	2139	3302	0.241702	0.156572	75886	136575	0.00681285	0.00378547
3	mul	client race	187	839	1624	0.222884	0.115148	22225	44940	0.00841395	0.0041611
multiple	mul	client race	137	704	977	0.194602	0.140225	10271	15024	0.0133385	0.00911874
2	t	client race	20	964	2154	0.0207469	0.00928505	75886	136575	0.000263553	0.00014644
3	t	client race	8	389	922	0.0205656	0.00867679	22225	44940	0.000359955	0.000178015
multiple	t	client race	2	55	85	0.0363636	0.0235294	10271	15024	0.000194723	0.00013312
1	unk	client race	16	1249	5399	0.0128102	0.00296351	5198	12718	0.00307811	0.00125806
2	unk	client race	53	1646	4961	0.0321993	0.0106833	75886	136575	0.000698416	0.000388065
3	unk	client race	10	226	897	0.0442478	0.0111483	22225	44940	0.000449944	0.000222519
5	unk	client race	5	120	338	0.0416667	0.0147929	120	338	0.0416667	0.0147929

## Sheet: site gender communication
site	gender	codes	advertisers	totalnogender	totalgender	pno	padv	allno	alladvertisers	pnoall	padvall
1	f	communication	2602	3277	5661	0.794019	0.459636	5198	12718	0.500577	0.204592
2	f	communication	28797	68192	115209	0.422293	0.249954	75886	136575	0.379477	0.210851
3	f	communication	5804	19842	38138	0.292511	0.152184	22225	44940	0.261147	0.12915
4	f	communication	83	329	2933	0.25228	0.0282987	363	3222	0.22865	0.0257604
multiple	f	communication	4954	9212	13326	0.537777	0.371754	10271	15024	0.482329	0.329739
1	m	communication	136	314	1140	0.433121	0.119298	5198	12718	0.0261639	0.0106935
2	m	communication	932	2945	10949	0.316469	0.0851219	75886	136575	0.0122816	0.00682409
3	m	communication	208	929	3359	0.223897	0.0619232	22225	44940	0.00935883	0.00462839
multiple	m	communication	54	127	269	0.425197	0.200743	10271	15024	0.00525752	0.00359425
1	mul	communication	208	264	327	0.787879	0.636086	5198	12718	0.0400154	0.0163548
2	mul	communication	983	2139	3302	0.459561	0.297698	75886	136575	0.0129536	0.00719751
3	mul	communication	295	839	1624	0.351609	0.18165	22225	44940	0.0132733	0.00656431
multiple	mul	communication	393	704	977	0.558239	0.402252	10271	15024	0.0382631	0.0261581
1	t	communication	65	94	191	0.691489	0.340314	5198	12718	0.0125048	0.00511087
2	t	communication	500	964	2154	0.518672	0.232126	75886	136575	0.00658883	0.00366099
3	t	communication	125	389	922	0.321337	0.135575	22225	44940	0.0056243	0.00278149
4	t	communication	2	8	32	0.25	0.0625	363	3222	0.00550964	0.000620732
multiple	t	communication	31	55	85	0.563636	0.364706	10271	15024	0.00301821	0.00206337
1	unk	communication	569	1249	5399	0.455564	0.10539	5198	12718	0.109465	0.0447397
2	unk	communication	152	1646	4961	0.0923451	0.030639	75886	136575	0.002003	0.00111294
3	unk	communication	23	226	897	0.10177	0.025641	22225	44940	0.00103487	0.000511794
5	unk	communication	18	120	338	0.15	0.0532544	120	338	0.15	0.0532544
6	unk	communication	10	31	103	0.322581	0.0970874	31	103	0.322581	0.0970874
multiple	unk	communication	57	173	367	0.32948	0.155313	10271	15024	0.00554961	0.00379393

## Sheet: site gender client-reassurance
site	gender	codes	advertisers	totalnogender	totalgender	pno	padv	allno	alladvertisers	pnoall	padvall
1	f	client reassurance	1115	3277	5661	0.34025	0.196962	5198	12718	0.214506	0.087671
2	f	client reassurance	33425	68192	115209	0.49016	0.290125	75886	136575	0.440463	0.244737
3	f	client reassurance	8941	19842	38138	0.45061	0.234438	22225	44940	0.402295	0.198954
4	f	client reassurance	133	329	2933	0.404255	0.0453461	363	3222	0.366391	0.0412787
multiple	f	client reassurance	5273	9212	13326	0.572406	0.395693	10271	15024	0.513387	0.350972
1	m	client reassurance	91	314	1140	0.289809	0.0798246	5198	12718	0.0175067	0.00715521
2	m	client reassurance	994	2945	10949	0.337521	0.0907845	75886	136575	0.0130986	0.00727805
3	m	client reassurance	249	929	3359	0.26803	0.0741292	22225	44940	0.0112036	0.00554072
4	m	client reassurance	5	11	153	0.454545	0.0326797	363	3222	0.0137741	0.00155183
multiple	m	client reassurance	62	127	269	0.488189	0.230483	10271	15024	0.00603641	0.00412673
1	mul	client reassurance	143	264	327	0.541667	0.437309	5198	12718	0.0275106	0.0112439
2	mul	client reassurance	1067	2139	3302	0.498831	0.323137	75886	136575	0.0140606	0.00781256
3	mul	client reassurance	402	839	1624	0.479142	0.247537	22225	44940	0.0180877	0.00894526
4	mul	client reassurance	5	15	104	0.333333	0.0480769	363	3222	0.0137741	0.00155183
multiple	mul	client reassurance	439	704	977	0.62358	0.449335	10271	15024	0.0427417	0.0292199
1	t	client reassurance	25	94	191	0.265957	0.13089	5198	12718	0.00480954	0.00196572
2	t	client reassurance	361	964	2154	0.374481	0.167595	75886	136575	0.00475714	0.00264324
3	t	client reassurance	139	389	922	0.357326	0.150759	22225	44940	0.00625422	0.00309301
4	t	client reassurance	1	8	32	0.125	0.03125	363	3222	0.00275482	0.000310366
multiple	t	client reassurance	22	55	85	0.4	0.258824	10271	15024	0.00214195	0.00146432
1	unk	client reassurance	327	1249	5399	0.261809	0.0605668	5198	12718	0.0629088	0.0257116
2	unk	client reassurance	411	1646	4961	0.249696	0.0828462	75886	136575	0.00541602	0.00300934
3	unk	client reassurance	48	226	897	0.212389	0.0535117	22225	44940	0.00215973	0.00106809
5	unk	client reassurance	48	120	338	0.4	0.142012	120	338	0.4	0.142012
6	unk	client reassurance	7	31	103	0.225806	0.0679612	31	103	0.225806	0.0679612
multiple	unk	client reassurance	51	173	367	0.294798	0.138965	10271	15024	0.00496544	0.00339457

## Sheet: site gender service-restriction
site	gender	codes	advertisers	totalnogender	totalgender	pno	padv	allno	alladvertisers	pnoall	padvall
1	f	service restrictions	346	3277	5661	0.105584	0.0611199	5198	12718	0.0665641	0.0272055
2	f	service restrictions	2058	68192	115209	0.0301795	0.0178632	75886	136575	0.0271196	0.0150686
3	f	service restrictions	5111	19842	38138	0.257585	0.134013	22225	44940	0.229966	0.113729
4	f	service restrictions	1	329	2933	0.00303951	0.000340948	363	3222	0.00275482	0.000310366
multiple	f	service restrictions	418	9212	13326	0.0453756	0.0313673	10271	15024	0.0406971	0.0278222
1	m	service restrictions	9	314	1140	0.0286624	0.00789474	5198	12718	0.00173144	0.000707658
2	m	service restrictions	31	2945	10949	0.0105263	0.00283131	75886	136575	0.000408507	0.000226982
3	m	service restrictions	58	929	3359	0.0624327	0.017267	22225	44940	0.00260967	0.00129061
multiple	m	service restrictions	1	127	269	0.00787402	0.00371747	10271	15024	9.73615e-05	6.65602e-05
1	mul	service restrictions	47	264	327	0.17803	0.143731	5198	12718	0.00904194	0.00369555
2	mul	service restrictions	91	2139	3302	0.0425432	0.0275591	75886	136575	0.00119917	0.000666301
3	mul	service restrictions	227	839	1624	0.27056	0.139778	22225	44940	0.0102137	0.00505118
multiple	mul	service restrictions	46	704	977	0.0653409	0.0470829	10271	15024	0.00447863	0.00306177
2	t	service restrictions	10	964	2154	0.0103734	0.00464253	75886	136575	0.000131777	7.32198e-05
3	t	service restrictions	26	389	922	0.066838	0.0281996	22225	44940	0.00116985	0.000578549
multiple	t	service restrictions	1	55	85	0.0181818	0.0117647	10271	15024	9.73615e-05	6.65602e-05
1	unk	service restrictions	26	1249	5399	0.0208167	0.00481571	5198	12718	0.00500192	0.00204435
2	unk	service restrictions	12	1646	4961	0.0072904	0.00241887	75886	136575	0.000158132	8.78638e-05
3	unk	service restrictions	9	226	897	0.039823	0.0100334	22225	44940	0.000404949	0.000200267
multiple	unk	service restrictions	2	173	367	0.0115607	0.00544959	10271	15024	0.000194723	0.00013312

## Sheet: site gender client-behavior
site	gender	codes	advertisers	totalnogender	totalgender	pno	padv	allno	alladvertisers	pnoall	padvall
1	f	client behavior	288	3277	5661	0.0878853	0.0508744	5198	12718	0.0554059	0.0226451
2	f	client behavior	13195	68192	115209	0.193498	0.114531	75886	136575	0.173879	0.0966136
3	f	client behavior	6606	19842	38138	0.33293	0.173213	22225	44940	0.297233	0.146996
4	f	client behavior	19	329	2933	0.0577508	0.00647801	363	3222	0.0523416	0.00589696
multiple	f	client behavior	1770	9212	13326	0.192141	0.132823	10271	15024	0.17233	0.117812
1	m	client behavior	31	314	1140	0.0987261	0.027193	5198	12718	0.00596383	0.00243749
2	m	client behavior	243	2945	10949	0.0825127	0.0221938	75886	136575	0.00320217	0.00177924
3	m	client behavior	187	929	3359	0.201292	0.0556713	22225	44940	0.00841395	0.0041611
4	m	client behavior	1	11	153	0.0909091	0.00653595	363	3222	0.00275482	0.000310366
multiple	m	client behavior	11	127	269	0.0866142	0.0408922	10271	15024	0.00107098	0.000732162
1	mul	client behavior	52	264	327	0.19697	0.159021	5198	12718	0.0100038	0.00408869
2	mul	client behavior	456	2139	3302	0.213184	0.138098	75886	136575	0.00600901	0.00333882
3	mul	client behavior	322	839	1624	0.38379	0.198276	22225	44940	0.0144882	0.00716511
4	mul	client behavior	1	15	104	0.0666667	0.00961538	363	3222	0.00275482	0.000310366
multiple	mul	client behavior	165	704	977	0.234375	0.168884	10271	15024	0.0160646	0.0109824
1	t	client behavior	4	94	191	0.0425532	0.0209424	5198	12718	0.000769527	0.000314515
2	t	client behavior	101	964	2154	0.104772	0.0468895	75886	136575	0.00133094	0.00073952
3	t	client behavior	76	389	922	0.195373	0.0824295	22225	44940	0.00341957	0.00169114
multiple	t	client behavior	4	55	85	0.0727273	0.0470588	10271	15024	0.000389446	0.000266241
1	unk	client behavior	81	1249	5399	0.0648519	0.0150028	5198	12718	0.0155829	0.00636893
2	unk	client behavior	109	1646	4961	0.0662211	0.0219714	75886	136575	0.00143637	0.000798096
3	unk	client behavior	27	226	897	0.119469	0.0301003	22225	44940	0.00121485	0.000600801
5	unk	client behavior	9	120	338	0.075	0.0266272	120	338	0.075	0.0266272
multiple	unk	client behavior	13	173	367	0.0751445	0.0354223	10271	15024	0.0012657	0.000865282
