# Supplementary material for: The changing meaning of “no” in Canadian sex work
Source: PLoS One. 2024 Apr 4;19(4):e0301600. doi: 10.1371/journal.pone.0301600 (PMC10994304; doi:10.1371/journal.pone.0301600)
Supplement: S4 File — https://osf.io/2svka. (XLSX) [file pone.0301600.s006.xlsx]

## Sheet: no frequencies
ads with “no”
Time period	Region	Ads	Ads with “no”	Proportion with “no”	Unique “no” bigrams		Number of “no” advertisers
2007-2009	Single province (1 site)	385729	160458	0.415986	2739		sum(no)	count(*)	avg(no)
2014-2016	Canada (6 sites)	2951642	1051167	0.35613	6361		114842	214458	0.5355
2021-2022	Canada (1 site)	887698	417073	0.469837	3644
All		4225069	1628698	0.385484	12744
advertisers using word “no”
period	advertisers	using no	prop no
2007-2009	7939	4146	0.5222
2014-2016	167539	90820	0.5421
2021-2022	38980	19876	0.5099
all	214458	114842	0.535499
Using Top 100 bigrams
period	advertisers	proportion of advertisers using no	proportion of all advertisers
2007-2009	3851	0.9288	0.4851
2014-2016	84228	0.9274	0.5027
2021-2022	18060	0.9086	0.4633
all	105838	0.9216	0.4935
Using Top 5 codes (2021)
period	advertisers	proportion of advertisers using no	proportion of all advertisers
2007-2009	3689	0.8898	0.4647
2014-2016	80479	0.8861	0.4804
2021-2022	16801	0.8453	0.431
all	100688	0.8768	0.4695
collective and single advertisers using no (usingno.tab)
collection	year	period	total	usingno	pusingno
pp2007	2007	2007-2009	7939	4146	0.522232
ppall	2014	2014-2016	167539	91106	0.54379
pp2021	2021	2021-2022	38978	19875	0.509903
		all	214456	115127	0.536833
BC only
collection	year	period	total	usingno	pusingno
pp2007	2007	2007-2009	7939	4146	0.522232
ppall	2014	2014-2016	24420	10759	0.440581
pp2021	2021	2021-2022	7840	5175	0.660077
		all	40199	20080	0.499515
comparison of advertising behavior for all advertisers
usingno	avg(days)	stddev(days)	avg(freq)	stddev(freq)	count(*)
no	74.8514	131.492	8.009	67.3777	99616
yes	118.043	172.198	30.0681	263.923	114842
by collection
collection	usingno	avg(days)	stddev(days)	avg(freq)	stddev(freq)	count(*)
pp2007	no	20.0121	67.953	6.7701	32.1713	3793
pp2007	yes	96.6052	154.013	86.8427	538.228	4146
ppall	no	46.0171	117.219	7.2635	57.5308	76719
ppall	yes	96.4157	172.518	26.6594	265.886	90820
pp2021	no	202.104	118.284	11.2486	100.807	19104
pp2021	yes	221.774	131.856	33.8007	135.162	19876
only days in pp2021 is not significantly different

## Sheet: bigrams
period	bigrams
2007-2009	2739
2014-2016	6361
2021-2022	3644
	12744
peace of mind
prefixes	bigram	suffixes
no,look	no further	i,further
rush,no,games	no drama	no,drama
no,service,and	no rush	no,rush
like,no	no other	other,i
no,fun,party,service	no rushed	service,services,rushed,and
no,with	no strings	attached,strings
real,be,no,me	no bait	switch,and,bait
games,no,attention,fun	no disappointments	no,here,disappointments
drama,rush,and	no stress	stress
look,no	no more	more,i
communication
prefixes	bigram	suffixes
only,please,no	no blocked	blocked,numbers
only,no,please	no private	callers,private,call,numbers
no,only,please	no block	call,block
only,please,no	no text	text,please,no,app
please,no,only	no emails	or,no,emails
no,only	no texts	or,no,texts
please,no,cash	no e	mail,transfers,e
calls,no,please	no texting	texting,no,and
please,calls,no	no email	email,please,or
no	no calls	text,before
client ethnicity
prefixes	bigram	suffixes
only,calls,message	no black	gents,men,gentlemen
calls,no,only	no blacks	no,gents,sorry
calls,sorry,pls	no blk	men,gents,guys
only	no african	american,americans,men
secret,no,me	no blackgents	no,click,lowballers
only,gentlemen	no aa	men,no,upscal,under
client behavior
prefixes	bigram	suffixes
calls,lowballers,no,and	no explicit	talk,explicit,questions
real,no,rush	no games	no,or,just
no,only,in	no time	wasters,time,for
only,no,answered	no exceptions	no,exceptions
no,pics,only	no lowballers	no,lowballers
only,half,no	no low	ballers,baller,balling
drama,and,no,blacks	no drugs	no,or,please
wasters,and,no,callers	no shows	will,and,are
calls,please,no,answered	no vulgar	language,text,talk
only,and,no	no negotiations	no,member
service restrictions
prefixes	bigram	suffixes
only,absolutely,safe	no bb	no,services,anything
bare,gents,bbf	no greek	mmvy,anal,no
absolutely,available,gfe	no bare	bare
only,drama,k	no b	b
service,s,available	no g	r,f,rk
anal,greek,available	no bbbj	no,or,cim
bbbj,bb,gfe	no anal	anal
available,hr,limits	no fs	text,click,no
greek,only,available	no bareback	bareback
only,service,gents	no bbf	no,please,s

## Sheet: codes
Advertisers associated with codes (all periods)								ranks
year	period	codes	number of advertisers	proportion of advertisers using “no”	proportion of all advertisers			rank	2007-2009	2014-2016	2021-2022
		peace of mind	54084	0.4709	0.2522			1	communication	peace of mind	peace of mind
		communication	47130	0.4104	0.2198			2	peace of mind	communication	client behavior
		client ethnicity	32612	0.284	0.1521			3	service restrictions	client ethnicity	communication
		client behavior	23863	0.2078	0.1113			4	client behavior	client behavior	client ethnicity
		service restrictions	8545	0.0744	0.0398			5	no pictures	service restrictions	service restrictions
		service location	3532	0.0308	0.0165
		services offered	2786	0.0243	0.013
		no pictures	2713	0.0236	0.0127
		pimps or law enforcement	2679	0.0233	0.0125
		service time	1426	0.0124	0.0066
		employment	988	0.0086	0.0046
		client age	917	0.008	0.0043
		appearance	294	0.0026	0.0014
		payment	169	0.0015	0.0008
year	period	codes	nadvertisers	padvertisers		2014-2016	2021-2022	Diff 2014-2016	Diff 2021-2022
2007	2007-2009	communication	3124	0.3935		0.2301	0.1444	-0.1634	-0.2491
2007	2007-2009	peace of mind	1422	0.1791		0.2277	#N/A	0.0486	#N/A
2007	2007-2009	service restrictions	413	0.052		0.0166	0.1373	-0.0354	0.0853
2007	2007-2009	client behavior	412	0.0519		0.0984	#N/A	0.0465	#N/A
2007	2007-2009	no pictures	128	0.0161		0.0085	0.0298	-0.0076	0.0137
2007	2007-2009	service location	126	0.0159		0.0078	0.0541	-0.0081	0.0382
2007	2007-2009	services offered	82	0.0103		0.0099	0.0268	-0.0004	0.0165
2007	2007-2009	service time	25	0.0031		0.0045	0.0165	0.0014	0.0134
2007	2007-2009	employment	23	0.0029		0.0051	0.003	0.0022	0.0001
2014	2014-2016	peace of mind	43941	0.2623		0.2277	#N/A	-0.0346	#N/A
2014	2014-2016	communication	38547	0.2301			0.1444		-0.0857
2014	2014-2016	client ethnicity	27215	0.1624			0.1385		-0.0239
2014	2014-2016	client behavior	16493	0.0984			#N/A		#N/A
2014	2014-2016	service restrictions	2787	0.0166			0.1373		0.1207
2014	2014-2016	pimps or law enforcement	2222	0.0133			0.0117		-0.0016
2014	2014-2016	services offered	1663	0.0099			0.0268		0.0169
2014	2014-2016	no pictures	1426	0.0085			0.0298		0.0213
2014	2014-2016	service location	1301	0.0078			0.0541		0.0463
2014	2014-2016	employment	849	0.0051			0.003		-0.0021
2014	2014-2016	client age	786	0.0047			0.0034		-0.0013
2014	2014-2016	service time	757	0.0045			0.0165		0.012
2014	2014-2016	appearance	294	0.0018			#N/A		#N/A
2021	2021-2022	peace of mind	8877	0.2277			#N/A		#N/A
2021	2021-2022	client behavior	6987	0.1792			#N/A		#N/A
2021	2021-2022	communication	5629	0.1444
2021	2021-2022	client ethnicity	5397	0.1385
2021	2021-2022	service restrictions	5352	0.1373
2021	2021-2022	service location	2108	0.0541
2021	2021-2022	no pictures	1161	0.0298
2021	2021-2022	services offered	1043	0.0268
2021	2021-2022	service time	644	0.0165
2021	2021-2022	pimps or law enforcement	457	0.0117
2021	2021-2022	payment	169	0.0043
2021	2021-2022	client age	131	0.0034
2021	2021-2022	employment	117	0.003
2021	2021-2022	client age,client gender	131	0.0034
2021	2021-2022	employment	117	0.003
Codes restricted to site 1
year	period	codes	nadvertisers	padvertisers
2007	2007-2009	communication	3124	0.3935
2007	2007-2009	peace of mind	1391	0.1752
2007	2007-2009	service restrictions	413	0.052
2007	2007-2009	client behavior	412	0.0519
2007	2007-2009	no pictures	128	0.0161
2007	2007-2009	service location	126	0.0159
2007	2007-2009	client behavior,peace of mind	83	0.0105
2007	2007-2009	services offered	82	0.0103
2007	2007-2009	service time	25	0.0031
2007	2007-2009	employment	23	0.0029
2014	2014-2016	communication	1424	0.2353
2014	2014-2016	peace of mind	1120	0.1851
2014	2014-2016	client behavior	250	0.0413
2014	2014-2016	client ethnicity	160	0.0264
2014	2014-2016	service restrictions	69	0.0114
2014	2014-2016	service location	68	0.0112
2014	2014-2016	services offered	34	0.0056
2014	2014-2016	no pictures	29	0.0048
2014	2014-2016	employment	18	0.003
2014	2014-2016	pimps or law enforcement	13	0.0021
2014	2014-2016	client age,client gender	13	0.0021
2014	2014-2016	service time	8	0.0013
2014	2014-2016	appearance	6	0.001
2014	2014-2016	client age,client ethnicity	5	0.0008
Codes restricted to site 3
year	period	codes	nadvertisers	padvertisers
2014	2014-2016	peace of mind	3168	0.2767
2014	2014-2016	communication	3006	0.2625
2014	2014-2016	client ethnicity	1033	0.0902
2014	2014-2016	client behavior	902	0.0788
2014	2014-2016	service restrictions	237	0.0207
2014	2014-2016	employment	120	0.0105
2014	2014-2016	service location	118	0.0103
2014	2014-2016	no pictures	94	0.0082
2014	2014-2016	services offered	80	0.007
2014	2014-2016	pimps or law enforcement	74	0.0065
2014	2014-2016	service time	44	0.0038
2014	2014-2016	appearance	39	0.0034
2014	2014-2016	client age,client ethnicity	21	0.0018
2014	2014-2016	client age,client gender	21	0.0018
2021	2021-2022	peace of mind	8877	0.2277
2021	2021-2022	client behavior	6987	0.1792
2021	2021-2022	communication	5629	0.1444
2021	2021-2022	client ethnicity	5397	0.1385
2021	2021-2022	service restrictions	5352	0.1373
2021	2021-2022	service location	2108	0.0541
2021	2021-2022	no pictures	1161	0.0298
2021	2021-2022	services offered	1043	0.0268
2021	2021-2022	service time	644	0.0165
2021	2021-2022	pimps or law enforcement	457	0.0117
2021	2021-2022	payment	169	0.0043
2021	2021-2022	client age,client gender	131	0.0034
2021	2021-2022	employment	117	0.003
Relative order of top 5 codes in 2014-2016
	Rank	2014-2016 all sites	Site 1 only	Site 3 only
	1	peace of mind	communication	peace of mind
	2	communication	peace of mind	communication
	3	client ethnicity	client behavior	client ethnicity
	4	client behavior	client ethnicity	client behavior
	5	service restrictions	service restrictions	service restrictions
Codes restricted to BC
year	period	cat	codes	nadvertisers	padvertisers	total	percent using codes
2007	2007-2009	2007-2009	communication	3124	0.3935	7939	0.724902
2007	2007-2009	2007-2009	peace of mind	1422	0.1791	7939
2007	2007-2009	2007-2009	service restrictions	413	0.052	7939
2007	2007-2009	2007-2009	client behavior	412	0.0519	7939
2007	2007-2009	2007-2009	no pictures	128	0.0161	7939
2007	2007-2009	2007-2009	service location	126	0.0159	7939
2007	2007-2009	2007-2009	services offered	82	0.0103	7939
2007	2007-2009	2007-2009	service time	25	0.0031	7939
2007	2007-2009	2007-2009	employment	23	0.0029	7939
2014	2014-2016	2014-2016	peace of mind	3651	0.1836	19883	0.496404
2014	2014-2016	2014-2016	communication	3303	0.1661	19883
2014	2014-2016	2014-2016	client behavior	1173	0.059	19883
2014	2014-2016	2014-2016	client ethnicity	540	0.0272	19883
2014	2014-2016	2014-2016	service restrictions	374	0.0188	19883
2014	2014-2016	2014-2016	service location	220	0.0111	19883
2014	2014-2016	2014-2016	services offered	203	0.0102	19883
2014	2014-2016	2014-2016	no pictures	121	0.0061	19883
2014	2014-2016	2014-2016	employment	101	0.0051	19883
2014	2014-2016	2014-2016	pimps or law enforcement	76	0.0038	19883
2014	2014-2016	2014-2016	service time	38	0.0019	19883
2014	2014-2016	2014-2016	appearance	37	0.0019	19883
2014	2014-2016	2014-2016	client age	33	0.0017	19883
2021	2021-2022	2021-2022	peace of mind	812	0.195	4165	0.856423
2021	2021-2022	2021-2022	client behavior	662	0.1589	4165
2021	2021-2022	2021-2022	communication	640	0.1537	4165
2021	2021-2022	2021-2022	service restrictions	594	0.1426	4165
2021	2021-2022	2021-2022	client ethnicity	343	0.0824	4165
2021	2021-2022	2021-2022	service location	200	0.048	4165
2021	2021-2022	2021-2022	services offered	114	0.0274	4165
2021	2021-2022	2021-2022	no pictures	86	0.0206	4165
2021	2021-2022	2021-2022	payment	37	0.0089	4165
2021	2021-2022	2021-2022	service time	31	0.0074	4165
2021	2021-2022	2021-2022	employment	22	0.0053	4165
2021	2021-2022	2021-2022	client age	15	0.0036	4165
2021	2021-2022	2021-2022	pimps or law enforcement	11	0.0026	4165

## Sheet: all facets
codes	advertisers.default	padvertisers.default	pusingno.default	cat	advertisers.cat	total	padvertisers.cat	pusingno.cat	cattype
client behavior	23863	0.1113	0.2078	collective	14888	107251	0.1388	0.2204	context
client behavior	23863	0.1113	0.2078	individual	9004	107207	0.084	0.1903	context
client behavior	23863	0.1113	0.2078	mul	996	6289	0.1584	0.2557	gender
client behavior	23863	0.1113	0.2078	f	21948	175513	0.1251	0.2176	gender
client behavior	23863	0.1113	0.2078	t	184	3392	0.0542	0.1218	gender
client behavior	23863	0.1113	0.2078	m	470	15905	0.0296	0.1088	gender
client behavior	23863	0.1113	0.2078	unk	294	13359	0.022	0.0691	gender
client behavior	23863	0.1113	0.2078	2021-2022	6987	38980	0.1792	0.3515	period
client behavior	23863	0.1113	0.2078	2014-2016	16493	167539	0.0984	0.1816	period
client behavior	23863	0.1113	0.2078	2007-2009	412	7939	0.0519	0.0994	period
client behavior	23863	0.1113	0.2078	multiple	5556	23676	0.2347	0.3149	region
client behavior	23863	0.1113	0.2078	central	10007	79621	0.1257	0.2064	region
client behavior	23863	0.1113	0.2078	east	835	6927	0.1205	0.2516	region
client behavior	23863	0.1113	0.2078	west	6296	73369	0.0858	0.1746	region
client behavior	23863	0.1113	0.2078	quebec	1144	29131	0.0393	0.1368	region
client behavior	23863	0.1113	0.2078	unknown	54	1734	0.0311	0.0557	region
client behavior	6987	0.1792	0.3515	multiple	2396	6380	0.3755	0.5027	worker ethnicity
client behavior	6987	0.1792	0.3515	poc	574	2668	0.2151	0.3804	worker ethnicity
client behavior	6987	0.1792	0.3515	mixed	634	3165	0.2003	0.3316	worker ethnicity
client behavior	6987	0.1792	0.3515	hispanic	324	1811	0.1789	0.3149	worker ethnicity
client behavior	6987	0.1792	0.3515	white	2672	15551	0.1718	0.3121	worker ethnicity
client behavior	6987	0.1792	0.3515	native	30	205	0.1463	0.2804	worker ethnicity
client behavior	6987	0.1792	0.3515	asian	254	2559	0.0993	0.1835	worker ethnicity
client behavior	6987	0.1792	0.3515	unknown	103	6641	0.0155	0.1691	worker ethnicity
client ethnicity	32612	0.1521	0.284	collective	18334	107251	0.1709	0.2715	context
client ethnicity	32612	0.1521	0.284	individual	14278	107207	0.1332	0.3018	context
client ethnicity	32612	0.1521	0.284	f	31542	175513	0.1797	0.3127	gender
client ethnicity	32612	0.1521	0.284	mul	840	6289	0.1336	0.2157	gender
client ethnicity	32612	0.1521	0.284	t	30	3392	0.0088	0.0199	gender
client ethnicity	32612	0.1521	0.284	unk	99	13359	0.0074	0.0233	gender
client ethnicity	32612	0.1521	0.284	m	101	15905	0.0064	0.0234	gender
client ethnicity	32612	0.1521	0.284	2014-2016	27215	167539	0.1624	0.2997	period
client ethnicity	32612	0.1521	0.284	2021-2022	5397	38980	0.1385	0.2715	period
client ethnicity	32612	0.1521	0.284	multiple	5994	23676	0.2532	0.3398	region
client ethnicity	32612	0.1521	0.284	central	18353	79621	0.2305	0.3785	region
client ethnicity	32612	0.1521	0.284	quebec	2302	29131	0.079	0.2754	region
client ethnicity	32612	0.1521	0.284	west	5445	73369	0.0742	0.151	region
client ethnicity	32612	0.1521	0.284	east	499	6927	0.072	0.1503	region
client ethnicity	32612	0.1521	0.284	unknown	19	1734	0.011	0.0196	region
client ethnicity	5397	0.1385	0.2715	multiple	1812	6380	0.284	0.3802	worker ethnicity
client ethnicity	5397	0.1385	0.2715	hispanic	309	1811	0.1706	0.3003	worker ethnicity
client ethnicity	5397	0.1385	0.2715	mixed	457	3165	0.1444	0.239	worker ethnicity
client ethnicity	5397	0.1385	0.2715	white	2063	15551	0.1327	0.241	worker ethnicity
client ethnicity	5397	0.1385	0.2715	asian	309	2559	0.1208	0.2233	worker ethnicity
client ethnicity	5397	0.1385	0.2715	poc	310	2668	0.1162	0.2054	worker ethnicity
client ethnicity	5397	0.1385	0.2715	native	18	205	0.0878	0.1682	worker ethnicity
client ethnicity	5397	0.1385	0.2715	unknown	119	6641	0.0179	0.1954	worker ethnicity
communication	47130	0.2198	0.4104	collective	28353	107251	0.2644	0.4198	context
communication	47130	0.2198	0.4104	individual	18947	107207	0.1767	0.4005	context
communication	47130	0.2198	0.4104	mul	1871	6289	0.2975	0.4804	gender
communication	47130	0.2198	0.4104	f	42380	175513	0.2415	0.4202	gender
communication	47130	0.2198	0.4104	t	726	3392	0.214	0.4805	gender
communication	47130	0.2198	0.4104	m	1331	15905	0.0837	0.3082	gender
communication	47130	0.2198	0.4104	unk	992	13359	0.0743	0.2332	gender
communication	47130	0.2198	0.4104	2007-2009	3124	7939	0.3935	0.7535	period
communication	47130	0.2198	0.4104	2014-2016	38547	167539	0.2301	0.4244	period
communication	47130	0.2198	0.4104	2021-2022	5629	38980	0.1444	0.2832	period
communication	47130	0.2198	0.4104	multiple	8048	23676	0.3399	0.4562	region
communication	47130	0.2198	0.4104	central	20005	79621	0.2513	0.4126	region
communication	47130	0.2198	0.4104	east	1514	6927	0.2186	0.4562	region
communication	47130	0.2198	0.4104	west	14776	73369	0.2014	0.4098	region
communication	47130	0.2198	0.4104	quebec	2806	29131	0.0963	0.3356	region
communication	47130	0.2198	0.4104	unknown	151	1734	0.0871	0.1557	region
communication	5629	0.1444	0.2832	multiple	1864	6380	0.2922	0.3911	worker ethnicity
communication	5629	0.1444	0.2832	mixed	522	3165	0.1649	0.273	worker ethnicity
communication	5629	0.1444	0.2832	poc	422	2668	0.1582	0.2797	worker ethnicity
communication	5629	0.1444	0.2832	asian	367	2559	0.1434	0.2652	worker ethnicity
communication	5629	0.1444	0.2832	white	2111	15551	0.1357	0.2466	worker ethnicity
communication	5629	0.1444	0.2832	hispanic	233	1811	0.1287	0.2264	worker ethnicity
communication	5629	0.1444	0.2832	native	20	205	0.0976	0.1869	worker ethnicity
communication	5629	0.1444	0.2832	unknown	90	6641	0.0136	0.1478	worker ethnicity
peace of mind	54084	0.2522	0.4709	collective	33055	107251	0.3082	0.4894	context
peace of mind	54084	0.2522	0.4709	individual	21185	107207	0.1976	0.4478	context
peace of mind	54084	0.2522	0.4709	mul	2056	6289	0.3269	0.5279	gender
peace of mind	54084	0.2522	0.4709	f	49026	175513	0.2793	0.4861	gender
peace of mind	54084	0.2522	0.4709	t	548	3392	0.1616	0.3627	gender
peace of mind	54084	0.2522	0.4709	unk	1210	13359	0.0906	0.2845	gender
peace of mind	54084	0.2522	0.4709	m	1400	15905	0.088	0.3242	gender
peace of mind	54084	0.2522	0.4709	2014-2016	43941	167539	0.2623	0.4838	period
peace of mind	54084	0.2522	0.4709	2021-2022	8877	38980	0.2277	0.4466	period
peace of mind	54084	0.2522	0.4709	2007-2009	1422	7939	0.1791	0.343	period
peace of mind	54084	0.2522	0.4709	multiple	10302	23676	0.4351	0.584	region
peace of mind	54084	0.2522	0.4709	central	22224	79621	0.2791	0.4583	region
peace of mind	54084	0.2522	0.4709	west	16151	73369	0.2201	0.4479	region
peace of mind	54084	0.2522	0.4709	east	1435	6927	0.2072	0.4324	region
peace of mind	54084	0.2522	0.4709	unknown	343	1734	0.1978	0.3536	region
peace of mind	54084	0.2522	0.4709	quebec	3785	29131	0.1299	0.4528	region
peace of mind	8877	0.2277	0.4466	multiple	2835	6380	0.4444	0.5948	worker ethnicity
peace of mind	8877	0.2277	0.4466	asian	725	2559	0.2833	0.5238	worker ethnicity
peace of mind	8877	0.2277	0.4466	mixed	763	3165	0.2411	0.3991	worker ethnicity
peace of mind	8877	0.2277	0.4466	hispanic	436	1811	0.2408	0.4237	worker ethnicity
peace of mind	8877	0.2277	0.4466	poc	577	2668	0.2163	0.3824	worker ethnicity
peace of mind	8877	0.2277	0.4466	white	3291	15551	0.2116	0.3845	worker ethnicity
peace of mind	8877	0.2277	0.4466	native	26	205	0.1268	0.243	worker ethnicity
peace of mind	8877	0.2277	0.4466	unknown	224	6641	0.0337	0.3678	worker ethnicity
service restrictions	8545	0.0398	0.0744	collective	5139	107251	0.0479	0.0761	context
service restrictions	8545	0.0398	0.0744	individual	3413	107207	0.0318	0.0721	context
service restrictions	8545	0.0398	0.0744	mul	412	6289	0.0655	0.1058	gender
service restrictions	8545	0.0398	0.0744	f	7953	175513	0.0453	0.0788	gender
service restrictions	8545	0.0398	0.0744	t	36	3392	0.0106	0.0238	gender
service restrictions	8545	0.0398	0.0744	m	100	15905	0.0063	0.0232	gender
service restrictions	8545	0.0398	0.0744	unk	51	13359	0.0038	0.012	gender
service restrictions	8545	0.0398	0.0744	2021-2022	5352	38980	0.1373	0.2693	period
service restrictions	8545	0.0398	0.0744	2007-2009	413	7939	0.052	0.0996	period
service restrictions	8545	0.0398	0.0744	2014-2016	2787	167539	0.0166	0.0307	period
service restrictions	8545	0.0398	0.0744	multiple	2271	23676	0.0959	0.1287	region
service restrictions	8545	0.0398	0.0744	central	3075	79621	0.0386	0.0634	region
service restrictions	8545	0.0398	0.0744	east	260	6927	0.0375	0.0783	region
service restrictions	8545	0.0398	0.0744	west	2513	73369	0.0343	0.0697	region
service restrictions	8545	0.0398	0.0744	quebec	431	29131	0.0148	0.0516	region
service restrictions	8545	0.0398	0.0744	unknown	2	1734	0.0012	0.0021	region
service restrictions	5352	0.1373	0.2693	multiple	1697	6380	0.266	0.3561	worker ethnicity
service restrictions	5352	0.1373	0.2693	native	40	205	0.1951	0.3738	worker ethnicity
service restrictions	5352	0.1373	0.2693	mixed	523	3165	0.1652	0.2735	worker ethnicity
service restrictions	5352	0.1373	0.2693	poc	406	2668	0.1522	0.2691	worker ethnicity
service restrictions	5352	0.1373	0.2693	white	2076	15551	0.1335	0.2425	worker ethnicity
service restrictions	5352	0.1373	0.2693	asian	306	2559	0.1196	0.2211	worker ethnicity
service restrictions	5352	0.1373	0.2693	hispanic	200	1811	0.1104	0.1944	worker ethnicity
service restrictions	5352	0.1373	0.2693	unknown	104	6641	0.0157	0.1708	worker ethnicity

## Sheet: code + gender
see below for ranking analysis of top 5 codes
genders	advertisers	usingno	pusingno
f,m,t,mul,unk	214456	114841	0.5355
gender	advertisers	usingno	pusingno
f	175513	100865	0.5747
m	15905	4318	0.2715
t	3392	1511	0.4455
mul	6289	3895	0.6193
unk	13359	4253	0.3184
advertisers using multiple genders and the word “no” in ads				not using no
genders	advertisers	padvertisers		genders	advertisers	padvertisers
f,m	2425	0.0113	0.622593	f,m	1689	0.0079	0.705514
f,m,t	282	0.0013	0.0724005	f,m,t	101	0.0005	0.0421888
f,t	984	0.0046	0.252632	f,t	443	0.0021	0.185046
m,t	204	0.001	0.0523748	m,t	161	0.0008	0.0672515
	3895	0.0181622			2394	0.0111631		6289	0.0293254
all codes (see below for analysis of top 5)
codes	gender	advertisers	padvertisers	pusingno	pgender	restrictions	p	n	all
appearance	f	250	0.0014	0.0025		f	0.349968	61424	175513
appearance	m	12	0.0008	0.0028		not f	0.0927205	3611	38945
appearance	mul	18	0.0029	0.0046
appearance	t	1	0.0003	0.0007		male	0.042188	671	15905
appearance	unk	13	0.001	0.0031		not male	0.324165	64364	198553
client age	f	548	0.0031	0.0054
client age	m	285	0.0179	0.066		mul	0.357131	2246	6289
client age	mul	72	0.0114	0.0185		not mul	0.301625	62789	208169
client age	unk	12	0.0009	0.0028
client behavior	f	21935	0.125	0.2175		client race
client behavior	m	470	0.0296	0.1088		f	0.179713	31542	175513
client behavior	mul	994	0.1581	0.2552		not f	0.0274746	1070	38945
client behavior	t	184	0.0542	0.1218
client behavior	unk	294	0.022	0.0691		male	0.0063502	101	15905
client ethnicity	f	31542	0.1797	0.3127		not male	0.16374	32511	198553
client ethnicity	m	101	0.0064	0.0234
client ethnicity	mul	840	0.1336	0.2157
client ethnicity	t	30	0.0088	0.0199
client ethnicity	unk	99	0.0074	0.0233
communication	f	42288	0.2409	0.4193
communication	m	1331	0.0837	0.3082
communication	mul	1867	0.2969	0.4793
communication	t	724	0.2134	0.4792
communication	unk	992	0.0743	0.2332
employment	f	396	0.0023	0.0039
employment	m	16	0.001	0.0037
employment	mul	72	0.0114	0.0185
employment	t	3	0.0009	0.002
employment	unk	501	0.0375	0.1178
no pictures	f	2322	0.0132	0.023
no pictures	m	123	0.0077	0.0285
no pictures	mul	178	0.0283	0.0457
no pictures	t	28	0.0083	0.0185
no pictures	unk	62	0.0046	0.0146
payment	f	154	0.0009	0.0015
payment	m	2	0.0001	0.0005
payment	mul	6	0.001	0.0015
payment	t	7	0.0021	0.0046
peace of mind	f	48947	0.2789	0.4853
peace of mind	m	1399	0.088	0.324
peace of mind	mul	2052	0.3263	0.5268
peace of mind	t	548	0.1616	0.3627
peace of mind	unk	1210	0.0906	0.2845
pimps or law enforcement	f	2558	0.0146	0.0254
pimps or law enforcement	m	9	0.0006	0.0021
pimps or law enforcement	mul	90	0.0143	0.0231
pimps or law enforcement	t	4	0.0012	0.0026
pimps or law enforcement	unk	18	0.0013	0.0042
service location	f	3268	0.0186	0.0324
service location	m	41	0.0026	0.0095
service location	mul	179	0.0285	0.046
service location	t	15	0.0044	0.0099
service location	unk	31	0.0023	0.0073
service restrictions	f	7947	0.0453	0.0788
service restrictions	m	100	0.0063	0.0232
service restrictions	mul	412	0.0655	0.1058
service restrictions	t	36	0.0106	0.0238
service restrictions	unk	51	0.0038	0.012
service time	f	1320	0.0075	0.0131
service time	m	6	0.0004	0.0014
service time	mul	72	0.0114	0.0185
service time	t	14	0.0041	0.0093
service time	unk	14	0.001	0.0033
services offered	f	2224	0.0127	0.022
services offered	m	159	0.01	0.0368
services offered	mul	261	0.0415	0.067
services offered	t	44	0.013	0.0291
services offered	unk	99	0.0074	0.0233
unknown	f	5104	0.0291	0.0506
unknown	m	200	0.0126	0.0463
unknown	mul	482	0.0766	0.1237
unknown	t	89	0.0262	0.0589
unknown	unk	777	0.0582	0.1827
Number by gender
gender	sum(no)	count(*)	avg(no)
f	100865	175513	0.5747
m	4318	15905	0.2715
mul	3895	6289	0.6193
t	1511	3392	0.4455
unk	4253	13359	0.3184
Number by collection and gender
coll	gender	sum(no)	count(*)	avg(no)	stddev(no)
pp2007	f	3277	5661	0.5789	0.4937
pp2007	m	314	1140	0.2754	0.4467
pp2007	mul	264	327	0.8073	0.3944
pp2007	t	94	191	0.4921	0.4999
pp2007	unk	197	620	0.3177	0.4656
pp2021	f	17739	33256	0.5334	0.4989
pp2021	m	807	2823	0.2859	0.4518
pp2021	mul	810	1567	0.5169	0.4997
pp2021	t	380	881	0.4313	0.4953
pp2021	unk	140	453	0.3091	0.4621
ppall	f	79849	136596	0.5846	0.4928
ppall	m	3197	11942	0.2677	0.4428
ppall	mul	2821	4395	0.6419	0.4795
ppall	t	1037	2320	0.447	0.4972
ppall	unk	3916	12286	0.3187	0.466
Relative code ranks by gender
rank	gender	codes	nadvertisers	rank	female	male	transgender	multiple	unknown
1	f	peace of mind	48930	1	peace of mind	peace of mind	communication	peace of mind	peace of mind
2	f	communication	42288	2	communication	communication	peace of mind	communication	communication
3	f	client ethnicity	31542	3	client ethnicity	client behavior	client behavior	client behavior	unknown
4	f	client behavior	21935	4	client behavior	client age,client gender	unknown	client ethnicity	employment
5	f	service restrictions	7947	5	service restrictions	unknown	services offered	unknown	client behavior
6	f	unknown	5104
7	f	service location	3268
8	f	pimps or law enforcement	2558
9	f	no pictures	2322
10	f	services offered	2224
11	f	service time	1320
12	f	employment	396
13	f	client age,client ethnicity	376
14	f	appearance	250
15	f	client age,client gender	178
16	f	payment	154
17	f	client behavior,peace of mind	56
1	m	peace of mind	1394
2	m	communication	1331
3	m	client behavior	470
4	m	client age,client gender	284
5	m	unknown	200
6	m	services offered	159
7	m	no pictures	123
8	m	client ethnicity	101
9	m	service restrictions	100
10	m	service location	41
11	m	employment	16
12	m	appearance	12
13	m	pimps or law enforcement	9
14	m	client behavior,peace of mind	6
15	m	service time	6
16	m	payment	2
17	m	client age,client ethnicity	1
1	mul	peace of mind	2047
2	mul	communication	1867
3	mul	client behavior	994
4	mul	client ethnicity	840
5	mul	unknown	482
6	mul	service restrictions	412
7	mul	services offered	261
8	mul	service location	179
9	mul	no pictures	178
10	mul	pimps or law enforcement	90
11	mul	service time	72
12	mul	employment	72
13	mul	client age,client gender	60
14	mul	appearance	18
15	mul	client behavior,peace of mind	16
16	mul	client age,client ethnicity	13
17	mul	payment	6
1	t	communication	724
2	t	peace of mind	548
3	t	client behavior	184
4	t	unknown	89
5	t	services offered	44
6	t	service restrictions	36
7	t	client ethnicity	30
8	t	no pictures	28
9	t	service location	15
10	t	service time	14
11	t	payment	7
12	t	pimps or law enforcement	4
13	t	employment	3
14	t	appearance	1
1	unk	peace of mind	1207
2	unk	communication	992
3	unk	unknown	777
4	unk	employment	501
5	unk	client behavior	294
6	unk	client ethnicity	99
7	unk	services offered	99
8	unk	no pictures	62
9	unk	service restrictions	51
10	unk	service location	31
11	unk	pimps or law enforcement	18
12	unk	service time	14
13	unk	appearance	13
14	unk	client age,client gender	12
15	unk	client behavior,peace of mind	5

## Sheet: code + region
Overall usage of the word “no” by advertisers
provinces	advertisers	usingno	pusingno
ab,bc,mb,mul,nb,nf,nl,ns,nw,on,pei,qc,sk,unk,yk,yt	214458	114842	0.5355
						(see Desktop/TSM-spreadsheets/poc.xlsx)
breakdown by province						Black, Arab and South Asian population 2016
region	provinces	usingno	advertisers	padvertisers		region	Sum - population	percent
multiple	mul,nw,yk,yt	17641	23676	0.7451		central	755430	0.545246
ontario	on	48491	79621	0.609		east	22825	0.0164744
unknown	unk	970	1734	0.5594		north	1200	0.000866123
prairies	ab,mb,sk	21206	41382	0.5124		quebec	228705	0.165072
east	nb,nf,nl,ns,pei	3319	6927	0.4791		west	377325	0.272341
british columbia	bc	14855	31987	0.4644		Total Result	1385485
quebec	qc	8360	29131	0.287
		88841	161651	0.549585
breakdown by province and codes
codes	cat	advertisers	total	padvertisers	pusingno
appearance	british columbia	37	31987	0.0012	0.0025
appearance	east	9	6011	0.0015	0.003
appearance	multiple	73	23664	0.0031	0.0041
appearance	ontario	126	79621	0.0016	0.0026
appearance	prairies	40	41382	0.001	0.0019
appearance	quebec	3	29131	0.0001	0.0004
appearance	unknown	6	1734	0.0035	0.0062
client age	british columbia	48	31987	0.0015	0.0032
client age	east	17	6011	0.0028	0.0057
client age	multiple	126	23664	0.0053	0.0071
client age	ontario	588	79621	0.0074	0.0121	restrictions (top 3)
client age	prairies	96	41382	0.0023	0.0045	multiple	0.196304	3463	17641
client age	quebec	42	29131	0.0014	0.005	not multiple	0.349399	31041	88841
client behavior	british columbia	2242	31987	0.0701	0.1509
client behavior	east	835	6011	0.1389	0.2817	client race
client behavior	multiple	5554	23664	0.2347	0.3148	central	0.0835	4049	48491
client behavior	ontario	10007	79621	0.1257	0.2064	not central	0.147816	8572	57991
client behavior	prairies	4049	41382	0.0978	0.1909
client behavior	quebec	1144	29131	0.0393	0.1368	multiple	0.00306105	54	17641
client behavior	unknown	54	1734	0.0311	0.0557	not multiple	0.141455	12567	88841
client race	british columbia	883	31987	0.0276	0.0594
client race	east	499	6011	0.083	0.1684
client race	multiple	5992	23664	0.2532	0.3397
client race	ontario	18353	79621	0.2305	0.3785
client race	prairies	4562	41382	0.1102	0.2151
client race	quebec	2302	29131	0.079	0.2754
client race	unknown	19	1734	0.011	0.0196
communication	british columbia	7031	31987	0.2198	0.4733
communication	east	1514	6011	0.2519	0.5108
communication	multiple	8046	23664	0.34	0.4561
communication	ontario	20005	79621	0.2513	0.4126
communication	prairies	7709	41382	0.1863	0.3635
communication	quebec	2806	29131	0.0963	0.3356
communication	unknown	151	1734	0.0871	0.1557
employment	british columbia	146	31987	0.0046	0.0098
employment	east	5	6011	0.0008	0.0017
employment	multiple	228	23664	0.0096	0.0129
employment	ontario	492	79621	0.0062	0.0101
employment	prairies	36	41382	0.0009	0.0017
employment	quebec	80	29131	0.0027	0.0096
employment	unknown	2	1734	0.0012	0.0021
no pictures	british columbia	335	31987	0.0105	0.0226
no pictures	east	78	6011	0.013	0.0263
no pictures	multiple	837	23664	0.0354	0.0474
no pictures	ontario	952	79621	0.012	0.0196
no pictures	prairies	396	41382	0.0096	0.0187
no pictures	quebec	92	29131	0.0032	0.011
no pictures	unknown	25	1734	0.0144	0.0258
payment	british columbia	37	31987	0.0012	0.0025
payment	east	4	6011	0.0007	0.0013
payment	multiple	59	23664	0.0025	0.0033
payment	ontario	56	79621	0.0007	0.0012
payment	prairies	7	41382	0.0002	0.0003
payment	quebec	6	29131	0.0002	0.0007
peace of mind	british columbia	5863	31987	0.1833	0.3947
peace of mind	east	1435	6011	0.2387	0.4841
peace of mind	multiple	10301	23664	0.4353	0.5839
peace of mind	ontario	22224	79621	0.2791	0.4583
peace of mind	prairies	10266	41382	0.2481	0.4841
peace of mind	quebec	3785	29131	0.1299	0.4528
peace of mind	unknown	343	1734	0.1978	0.3536
pimps or law enforcement	british columbia	87	31987	0.0027	0.0059
pimps or law enforcement	east	31	6011	0.0052	0.0105
pimps or law enforcement	multiple	613	23664	0.0259	0.0347
pimps or law enforcement	ontario	1420	79621	0.0178	0.0293
pimps or law enforcement	prairies	338	41382	0.0082	0.0159
pimps or law enforcement	quebec	189	29131	0.0065	0.0226
pimps or law enforcement	unknown	1	1734	0.0006	0.001
service location	british columbia	546	31987	0.0171	0.0368
service location	east	57	6011	0.0095	0.0192
service location	multiple	1098	23664	0.0464	0.0622
service location	ontario	1287	79621	0.0162	0.0265
service location	prairies	394	41382	0.0095	0.0186
service location	quebec	153	29131	0.0053	0.0183
service restrictions	british columbia	1380	31987	0.0431	0.0929
service restrictions	east	260	6011	0.0433	0.0877
service restrictions	multiple	2271	23664	0.096	0.1287
service restrictions	ontario	3075	79621	0.0386	0.0634
service restrictions	prairies	1132	41382	0.0274	0.0534
service restrictions	quebec	431	29131	0.0148	0.0516
service restrictions	unknown	2	1734	0.0012	0.0021
service time	british columbia	94	31987	0.0029	0.0063
service time	east	29	6011	0.0048	0.0098
service time	multiple	498	23664	0.021	0.0282
service time	ontario	602	79621	0.0076	0.0124
service time	prairies	135	41382	0.0033	0.0064
service time	quebec	67	29131	0.0023	0.008
service time	unknown	1	1734	0.0006	0.001
services offered	british columbia	398	31987	0.0124	0.0268
services offered	east	45	6011	0.0075	0.0152
services offered	multiple	663	23664	0.028	0.0376
services offered	ontario	972	79621	0.0122	0.02
services offered	prairies	604	41382	0.0146	0.0285
services offered	quebec	98	29131	0.0034	0.0117
services offered	unknown	7	1734	0.004	0.0072
unknown	british columbia	1514	31987	0.0473	0.1019
unknown	east	134	6011	0.0223	0.0452
unknown	multiple	1427	23664	0.0603	0.0809
unknown	ontario	1905	79621	0.0239	0.0393
unknown	prairies	956	41382	0.0231	0.0451
unknown	quebec	260	29131	0.0089	0.0311
unknown	unknown	474	1734	0.2734	0.4887
“mul” advertiser provinces
province	advertisers	percent		The provinces on + ab account for 91% of these advertisers
on	11074	66.7
ab	8652	52.1
qc	7067	42.5
bc	5668	34.1
sk	3688	22.2
mb	2852	17.2
nb	1789	10.8
pei	1611	9.7
nf	876	5.3
ns	741	4.5
yt	286	1.7
nt	165	1
yk	151	0.9
nu	118	0.7
nl	104	0.6
East west breakdowns
province	codes	pct_advertisers	count(distinct id)	advertisers
bc	appearance	0.1157	37	31987
ab	appearance	0.0975	29	29730
mb	appearance	0.095	6	6316
sk	appearance	0.0937	5	5336
ab	client age	0.2556	76	29730
mb	client age	0.2533	16	6316
bc	client age	0.1501	48	31987
sk	client age	0.075	4	5336
mb	client behavior	10.7346	678	6316
ab	client behavior	9.6569	2871	29730
sk	client behavior	9.3703	500	5336
bc	client behavior	7.0247	2247	31987
ab	client ethnicity	11.6885	3475	29730
sk	client ethnicity	10.8321	578	5336
mb	client ethnicity	8.0589	509	6316
bc	client ethnicity	2.7605	883	31987
mb	communication	24.5725	1552	6316
bc	communication	22.0934	7067	31987
ab	communication	17.6118	5236	29730
sk	communication	17.2601	921	5336
bc	employment	0.4564	146	31987
ab	employment	0.0908	27	29730
mb	employment	0.0792	5	6316
sk	employment	0.075	4	5336
mb	no pictures	1.5516	98	6316
bc	no pictures	1.0473	335	31987
ab	no pictures	0.8813	262	29730
sk	no pictures	0.6747	36	5336
bc	payment	0.1157	37	31987
ab	payment	0.0235	7	29730
mb	peace of mind	25.7125	1624	6316
ab	peace of mind	24.7023	7344	29730
sk	peace of mind	24.3253	1298	5336
bc	peace of mind	18.3981	5885	31987
sk	pimps or law enforcement	0.9183	49	5336
ab	pimps or law enforcement	0.8745	260	29730
mb	pimps or law enforcement	0.4592	29	6316
bc	pimps or law enforcement	0.272	87	31987
bc	service location	1.7069	546	31987
ab	service location	1.0024	298	29730
mb	service location	0.95	60	6316
sk	service location	0.6747	36	5336
bc	service restrictions	4.3174	1381	31987
sk	service restrictions	3.3921	181	5336
mb	service restrictions	3.2457	205	6316
ab	service restrictions	2.5092	746	29730
ab	service time	0.3465	103	29730
sk	service time	0.2999	16	5336
bc	service time	0.2939	94	31987
mb	service time	0.2533	16	6316
mb	services offered	2.1849	138	6316
ab	services offered	1.4396	428	29730
bc	services offered	1.2474	399	31987
sk	services offered	0.7121	38	5336
bc	unknown	4.7488	1519	31987
mb	unknown	2.5016	158	6316
ab	unknown	2.2973	683	29730
sk	unknown	2.1552	115	5336
province	codes	pct_advertisers	count(distinct id)	advertisers
pei	appearance	0.1666	6	3602
nb	appearance	0.148	3	2027
nb	client age	0.3947	8	2027
nf	client age	0.3226	3	930
pei	client age	0.1666	6	3602
ns	client behavior	22.1289	79	357
nb	client behavior	12.5802	255	2027
pei	client behavior	12.5208	451	3602
nf	client behavior	5.1613	48	930
ns	client ethnicity	12.0448	43	357
pei	client ethnicity	7.8845	284	3602
nb	client ethnicity	6.6108	134	2027
nf	client ethnicity	4.086	38	930
pei	communication	24.5697	885	3602
ns	communication	20.4482	73	357
nf	communication	19.1398	178	930
nb	communication	18.5989	377	2027
nf	employment	0.1075	1	930
pei	employment	0.0833	3	3602
nb	employment	0.0493	1	2027
ns	no pictures	2.8011	10	357
pei	no pictures	1.2215	44	3602
nb	no pictures	0.9373	19	2027
nf	no pictures	0.5376	5	930
ns	payment	0.2801	1	357
nb	payment	0.148	3	2027
ns	peace of mind	25.2101	90	357
pei	peace of mind	21.5713	777	3602
nb	peace of mind	19.3389	392	2027
nf	peace of mind	18.4946	172	930
pei	pimps or law enforcement	0.6108	22	3602
ns	pimps or law enforcement	0.5602	2	357
nb	pimps or law enforcement	0.2467	5	2027
nf	pimps or law enforcement	0.2151	2	930
ns	service location	4.7619	17	357
nf	service location	0.8602	8	930
nb	service location	0.6907	14	2027
pei	service location	0.472	17	3602
ns	service restrictions	21.8487	78	357
pei	service restrictions	3.2204	116	3602
nb	service restrictions	2.812	57	2027
nf	service restrictions	0.7527	7	930
pei	service time	0.5275	19	3602
nb	service time	0.444	9	2027
ns	service time	0.2801	1	357
ns	services offered	1.9608	7	357
nf	services offered	0.8602	8	930
pei	services offered	0.583	21	3602
nb	services offered	0.444	9	2027
nf	unknown	2.043	19	930
pei	unknown	1.9711	71	3602
ns	unknown	1.9608	7	357
nb	unknown	1.8254	37	2027

## Sheet: ethnicity
NOTE ethnicity data only consistently available for 2021-2022
group_concat(distinct ethgroup order by ethgroup)	usingno	advertisers
asian,hispanic,mixed,multiple,native,poc,unknown,white	19876	38980
Ethnic group breakdown for 2021-2022 (only year where we have enough data)
ethnicities	ethgroup	pusingno	usingno	padvertisers	advertisers	padvertisers
Multiple	multiple	0.747	4766	0.122268	6380	0.163674
Mixed	mixed	0.6041	1912	0.0490508	3165	0.0811955
Hispanic	hispanic	0.5682	1029	0.0263982	1811	0.0464597
Black,Indo Canadian,Middle Eastern	poc	0.5656	1509	0.0387122	2668	0.0684454
White	white	0.5504	8560	0.2196	15551	0.398948
Asian,Asian Canadian	asian	0.5408	1384	0.0355054	2559	0.0656491
Native	native	0.522	107	0.002745	205	0.00525911
Unknown	unknown	0.0917	609	0.0156234	6641	0.170369
			19876	0.509903	38980	1
All 2021-2022 advertisers using “no”
ethcode	usingno	advertisers	pusingno	pusingno
Multiple	4766	6380	0.747022	0.747
Mixed	1912	3165	0.604107	0.6041
Black	1098	1851	0.593193	0.5932
Hispanic	1029	1811	0.568194	0.5682
White	8560	15551	0.550447	0.5504
Asian	1363	2505	0.544112	0.5441
Middle Eastern	230	425	0.541176	0.5412
Native	107	205	0.521951	0.522
Indo Canadian	181	392	0.461735	0.4617
Asian Canadian	21	54	0.388889	0.3889
Unknown	609	6641	0.0917031	0.0917
	19876	38980	0.509903
“multiple” advertiser ethnicity frequency				“multiple” advertisers using top 5 codes
ethnicity	advertisers	padvertisers		collective	advertisers
Caucasian/White	3273	0.6867		0	253	0.0558869
Mixed	2979	0.6251		1	4274	0.944113
Latino/Hispanic	1920	0.4029			4527
Black	1358	0.2849
Asian	1179	0.2474		“multiple” advertisers using “no”
Middle Eastern	644	0.1351		collective	advertisers
Indo Canadian	465	0.0976		0	276	0.0579102
Native	216	0.0453		1	4490	0.94209
Canadian Born Chinese	201	0.0422			4766
Code usage by ethnicity (2021-2022) leaving out undeclared advertisers								Code usage was much LOWER for advertisers who did not declare ethnicity in 2021-2022
codes	year	cat	advertisers	total	padvertisers	pusingno		codes	hasethnicity	advertisers	padvertisers	pusingno
client age	2021	Asian	10	2505	0.004	0.0073		client age,client gender	provided	128	0.004	0.0066
client age	2021	Black	22	1851	0.0119	0.02		client age,client gender	unknown	3	0.0005	0.0049
client age	2021	Hispanic	1	1811	0.0006	0.001		client behavior	provided	6884	0.2129	0.3573
client age	2021	Indo Canadian	9	392	0.023	0.0497		client behavior	unknown	103	0.0155	0.1691
client age	2021	Middle Eastern	3	425	0.0071	0.013		client ethnicity	provided	5278	0.1632	0.2739
client age	2021	Mixed	16	3165	0.0051	0.0084		client ethnicity	unknown	119	0.0179	0.1954
client age	2021	Multiple	41	6380	0.0064	0.0086		communication	provided	5539	0.1713	0.2875
client age	2021	Unknown	3	6641	0.0005	0.0049		communication	unknown	90	0.0136	0.1478
client age	2021	White	26	15551	0.0017	0.003		employment	provided	116	0.0036	0.006
client behavior	2021	Asian	252	2505	0.1006	0.1849		employment	unknown	1	0.0002	0.0016
client behavior	2021	Asian Canadian	2	54	0.037	0.0952		no pictures	provided	1151	0.0356	0.0597
client behavior	2021	Black	445	1851	0.2404	0.4053		no pictures	unknown	10	0.0015	0.0164
client behavior	2021	Hispanic	324	1811	0.1789	0.3149		payment	provided	169	0.0052	0.0088
client behavior	2021	Indo Canadian	50	392	0.1276	0.2762		peace of mind	provided	8653	0.2676	0.4491
client behavior	2021	Middle Eastern	79	425	0.1859	0.3435		peace of mind	unknown	224	0.0337	0.3678
client behavior	2021	Mixed	634	3165	0.2003	0.3316		pimps or law enforcement	provided	447	0.0138	0.0232
client behavior	2021	Multiple	2395	6380	0.3754	0.5025		pimps or law enforcement	unknown	10	0.0015	0.0164
client behavior	2021	Native	30	205	0.1463	0.2804		service location	provided	2078	0.0643	0.1079
client behavior	2021	Unknown	103	6641	0.0155	0.1691		service location	unknown	30	0.0045	0.0493
client behavior	2021	White	2671	15551	0.1718	0.312		service restrictions	provided	5248	0.1623	0.2724
client race	2021	Asian	307	2505	0.1226	0.2252		service restrictions	unknown	104	0.0157	0.1708
client race	2021	Asian Canadian	2	54	0.037	0.0952		service time	provided	636	0.0197	0.033
client race	2021	Black	209	1851	0.1129	0.1903		service time	unknown	8	0.0012	0.0131
client race	2021	Hispanic	309	1811	0.1706	0.3003		services offered	provided	1033	0.0319	0.0536
client race	2021	Indo Canadian	41	392	0.1046	0.2265		services offered	unknown	10	0.0015	0.0164
client race	2021	Middle Eastern	60	425	0.1412	0.2609		unknown	provided	1135	0.0351	0.0589
client race	2021	Mixed	457	3165	0.1444	0.239		unknown	unknown	25	0.0038	0.0411
client race	2021	Multiple	1811	6380	0.2839	0.38
client race	2021	Native	18	205	0.0878	0.1682
client race	2021	Unknown	119	6641	0.0179	0.1954
client race	2021	White	2062	15551	0.1326	0.2409
communication	2021	Asian	363	2505	0.1449	0.2663
communication	2021	Asian Canadian	4	54	0.0741	0.1905
communication	2021	Black	338	1851	0.1826	0.3078
communication	2021	Hispanic	233	1811	0.1287	0.2264
communication	2021	Indo Canadian	41	392	0.1046	0.2265
communication	2021	Middle Eastern	43	425	0.1012	0.187
communication	2021	Mixed	522	3165	0.1649	0.273
communication	2021	Multiple	1863	6380	0.292	0.3909
communication	2021	Native	20	205	0.0976	0.1869
communication	2021	Unknown	90	6641	0.0136	0.1478
communication	2021	White	2110	15551	0.1357	0.2465
employment	2021	Asian	5	2505	0.002	0.0037
employment	2021	Black	2	1851	0.0011	0.0018
employment	2021	Hispanic	3	1811	0.0017	0.0029
employment	2021	Mixed	6	3165	0.0019	0.0031
employment	2021	Multiple	66	6380	0.0103	0.0138
employment	2021	Unknown	1	6641	0.0002	0.0016
employment	2021	White	34	15551	0.0022	0.004
no pictures	2021	Asian	52	2505	0.0208	0.0382
no pictures	2021	Asian Canadian	1	54	0.0185	0.0476
no pictures	2021	Black	54	1851	0.0292	0.0492
no pictures	2021	Hispanic	58	1811	0.032	0.0564
no pictures	2021	Indo Canadian	6	392	0.0153	0.0331
no pictures	2021	Middle Eastern	9	425	0.0212	0.0391
no pictures	2021	Mixed	84	3165	0.0265	0.0439
no pictures	2021	Multiple	497	6380	0.0779	0.1043
no pictures	2021	Native	2	205	0.0098	0.0187
no pictures	2021	Unknown	10	6641	0.0015	0.0164
no pictures	2021	White	388	15551	0.025	0.0453
payment	2021	Asian	20	2505	0.008	0.0147
payment	2021	Asian Canadian	1	54	0.0185	0.0476
payment	2021	Black	4	1851	0.0022	0.0036
payment	2021	Hispanic	8	1811	0.0044	0.0078
payment	2021	Middle Eastern	1	425	0.0024	0.0043
payment	2021	Mixed	12	3165	0.0038	0.0063
payment	2021	Multiple	50	6380	0.0078	0.0105
payment	2021	Native	1	205	0.0049	0.0093
payment	2021	White	72	15551	0.0046	0.0084
peace of mind	2021	Asian	722	2505	0.2882	0.5297
peace of mind	2021	Asian Canadian	3	54	0.0556	0.1429
peace of mind	2021	Black	439	1851	0.2372	0.3998
peace of mind	2021	Hispanic	436	1811	0.2408	0.4237
peace of mind	2021	Indo Canadian	53	392	0.1352	0.2928
peace of mind	2021	Middle Eastern	85	425	0.2	0.3696
peace of mind	2021	Mixed	763	3165	0.2411	0.3991
peace of mind	2021	Multiple	2834	6380	0.4442	0.5946
peace of mind	2021	Native	26	205	0.1268	0.243
peace of mind	2021	Unknown	224	6641	0.0337	0.3678
peace of mind	2021	White	3291	15551	0.2116	0.3845
pimps or law enforcement	2021	Asian	5	2505	0.002	0.0037
pimps or law enforcement	2021	Black	23	1851	0.0124	0.0209
pimps or law enforcement	2021	Hispanic	26	1811	0.0144	0.0253
pimps or law enforcement	2021	Indo Canadian	1	392	0.0026	0.0055
pimps or law enforcement	2021	Middle Eastern	4	425	0.0094	0.0174
pimps or law enforcement	2021	Mixed	25	3165	0.0079	0.0131
pimps or law enforcement	2021	Multiple	193	6380	0.0303	0.0405
pimps or law enforcement	2021	Native	1	205	0.0049	0.0093
pimps or law enforcement	2021	Unknown	10	6641	0.0015	0.0164
pimps or law enforcement	2021	White	169	15551	0.0109	0.0197
service location	2021	Asian	65	2505	0.0259	0.0477
service location	2021	Asian Canadian	1	54	0.0185	0.0476
service location	2021	Black	98	1851	0.0529	0.0893
service location	2021	Hispanic	87	1811	0.048	0.0845
service location	2021	Indo Canadian	16	392	0.0408	0.0884
service location	2021	Middle Eastern	17	425	0.04	0.0739
service location	2021	Mixed	171	3165	0.054	0.0894
service location	2021	Multiple	835	6380	0.1309	0.1752
service location	2021	Native	6	205	0.0293	0.0561
service location	2021	Unknown	30	6641	0.0045	0.0493
service location	2021	White	782	15551	0.0503	0.0914
service restrictions	2021	Asian	303	2505	0.121	0.2223
service restrictions	2021	Asian Canadian	3	54	0.0556	0.1429
service restrictions	2021	Black	323	1851	0.1745	0.2942
service restrictions	2021	Hispanic	200	1811	0.1104	0.1944
service restrictions	2021	Indo Canadian	30	392	0.0765	0.1657
service restrictions	2021	Middle Eastern	53	425	0.1247	0.2304
service restrictions	2021	Mixed	523	3165	0.1652	0.2735
service restrictions	2021	Multiple	1697	6380	0.266	0.3561
service restrictions	2021	Native	40	205	0.1951	0.3738
service restrictions	2021	Unknown	104	6641	0.0157	0.1708
service restrictions	2021	White	2076	15551	0.1335	0.2425
service time	2021	Asian	15	2505	0.006	0.011
service time	2021	Black	39	1851	0.0211	0.0355
service time	2021	Hispanic	23	1811	0.0127	0.0224
service time	2021	Indo Canadian	4	392	0.0102	0.0221
service time	2021	Middle Eastern	7	425	0.0165	0.0304
service time	2021	Mixed	42	3165	0.0133	0.022
service time	2021	Multiple	271	6380	0.0425	0.0569
service time	2021	Native	2	205	0.0098	0.0187
service time	2021	Unknown	8	6641	0.0012	0.0131
service time	2021	White	233	15551	0.015	0.0272
services offered	2021	Asian	53	2505	0.0212	0.0389
services offered	2021	Asian Canadian	6	54	0.1111	0.2857
services offered	2021	Black	33	1851	0.0178	0.0301
services offered	2021	Hispanic	40	1811	0.0221	0.0389
services offered	2021	Indo Canadian	6	392	0.0153	0.0331
services offered	2021	Middle Eastern	12	425	0.0282	0.0522
services offered	2021	Mixed	51	3165	0.0161	0.0267
services offered	2021	Multiple	293	6380	0.0459	0.0615
services offered	2021	Native	4	205	0.0195	0.0374
services offered	2021	Unknown	10	6641	0.0015	0.0164
services offered	2021	White	535	15551	0.0344	0.0625
unknown	2021	Asian	66	2505	0.0263	0.0484
unknown	2021	Black	55	1851	0.0297	0.0501
unknown	2021	Hispanic	31	1811	0.0171	0.0301
unknown	2021	Indo Canadian	3	392	0.0077	0.0166
unknown	2021	Middle Eastern	5	425	0.0118	0.0217
unknown	2021	Mixed	78	3165	0.0246	0.0408
unknown	2021	Multiple	410	6380	0.0643	0.086
unknown	2021	Native	5	205	0.0244	0.0467
unknown	2021	Unknown	25	6641	0.0038	0.0411
unknown	2021	White	482	15551	0.031	0.0563

## Sheet: social context
period	individual	using “no”	prop	collective	using “no”	prop	prop individual
2007-2009	3861	1429	0.370111	4078	2717	0.666258	0.486333
2014-2016	87499	40336	0.460988	80040	50484	0.630735	0.52226
2021-2022	15847	5540	0.349593	23133	14336	0.619721	0.406542
all	107207	47305	0.441249	107251	67537	0.62971	0.499897
Top 5 code counts
codes	context	total	usingno
client behavior	collective	14860	67537
client behavior	individual	9004	47305
client ethnicity	collective	18334	67537
client ethnicity	individual	14278	47305
communication	collective	28214	67537
communication	individual	18944	47305
peace of mind	collective	32917	67537
peace of mind	individual	21185	47305
service restrictions	collective	5132	67537
service restrictions	individual	3413	47305
code usage
codes	context	advertisers	padvertisers	pusingno
appearance	collective	220	0.0021	0.0033
appearance	individual	74	0.0007	0.0016
client age	collective	607	0.0057	0.009
client age	individual	310	0.0029	0.0066
client behavior	collective	14860	0.1386	0.22
client behavior	individual	9004	0.084	0.1903
client ethnicity	collective	18334	0.1709	0.2715
client ethnicity	individual	14278	0.1332	0.3018
communication	collective	28214	0.2631	0.4178
communication	individual	18944	0.1767	0.4005
employment	collective	906	0.0084	0.0134
employment	individual	82	0.0008	0.0017
no pictures	collective	1709	0.0159	0.0253
no pictures	individual	1004	0.0094	0.0212
payment	collective	78	0.0007	0.0012
payment	individual	91	0.0008	0.0019
peace of mind	collective	32917	0.3069	0.4874
peace of mind	individual	21185	0.1976	0.4478
pimps or law enforcement	collective	1658	0.0155	0.0245
pimps or law enforcement	individual	1021	0.0095	0.0216
service location	collective	2204	0.0205	0.0326
service location	individual	1328	0.0124	0.0281
service restrictions	collective	5132	0.0479	0.076
service restrictions	individual	3413	0.0318	0.0721
service time	collective	955	0.0089	0.0141
service time	individual	471	0.0044	0.01
services offered	collective	1623	0.0151	0.024
services offered	individual	1163	0.0108	0.0246
unknown	collective	4510	0.0421	0.0668
unknown	individual	2129	0.0199	0.045

## Sheet: context words
period	rank	advertisers	percent advertisers	preceding	word	following
2007-2009	1	2195	0.277	please,only,and,appointment,you	no blocked	calls,numbers,call,or,callers
2007-2009	2	845	0.106	please,calls,only,and,call	no emails	please,no,or,location,and
2007-2009	3	643	0.081	calls,please,and,emails,only	no text	messages,no,or,msgs,msg
2007-2009	4	512	0.065	please,only,call,and,emails	no private	calls,numbers,or,callers,call
2007-2009	5	503	0.063	look,no,search,go,wait	no further	i,im,you,my,call
2021-2022	1	5248	0.111	only,calls,available,sorry,friendly	no black	gents,men,gentlemen,gentleman,guys
2021-2022	2	4824	0.102	service,together,friendly,discreet,independent	no rush	no,service,and,i,open
2021-2022	3	3133	0.066	only,available,ballers,gents,independent	no blocked	calls,numbers,callers,call,or
2021-2022	4	2889	0.061	rush,discreet,independent,games,discrete	no drama	no,passionate,or,just,and
2021-2022	5	2658	0.056	only,gents,calls,available,please	no low	ballers,baller,balling,ball,ballersno
2014-2016	1	25962	0.155	only,please,gents,me,outcalls	no blocked	calls,numbers,callers,call,or
2014-2016	2	25804	0.154	calls,only,sorry,please,available	no black	gents,men,gentlemen,guys,gentleman
2014-2016	3	20964	0.125	service,independent,clean,discreet,absolutely	no rush	no,service,serious,and,i
2014-2016	4	9914	0.059	rush,games,discreet,discrete,independent	no drama	no,passionate,just,or,sexy
2014-2016	5	7961	0.048	look,k,loook,search,go	no further	i,im,my,you,fellas
used in paper
code	trigrams	advertisers
communication	no blocked calls,_NNNN_ no blocked	25301
peace of mind	look no further,no rush no	11227
client behavior	calls no explicit,no explicit talk	5155
client ethnicity	no blacks no,_NNNN_ no black	3523
unknown	no need to,scrolling no frameborder	1229
service restrictions	no greek no,only no bare	758
pimps or law enforcement	no thugs no,only no thugs	551
client behavior,peace of mind	drama no bs,no bs no	434
employment	no experience necessary,_NN_ no experience	404
services offered	no restrictions _NN_,service no restrictions	322
service location	no out calls,only no car	283
service time	no hh no,_N_h no half	150
no pictures	accurate no face,no pic messaging	139
client age,client gender	no no men,only no men	81
client age,client ethnicity	no no young,only no young	60
appearance	have no tattoos,no no tattoos	30

## Sheet: no and safe
Prevalence of the words “safe” followed by “play”, “service(s)” or “gfe”
Who uses both no and safe in ads?
collection	usingno	usingsafe	advertisers	padvertisers	pusingno	pusingsafe
pp2007	no	no	3785	0.4768
pp2007	no	yes	8	0.001		0.0762
pp2007	yes	no	4049	0.51	0.9766
pp2007	yes	yes	97	0.0122	0.0234	0.9238
ppall	no	no	74568	0.4451
ppall	no	yes	2151	0.0128		0.1768
ppall	yes	no	80805	0.4823	0.8897
ppall	yes	yes	10015	0.0598	0.1103	0.8232
pp2021	no	no	18658	0.4787
pp2021	no	yes	446	0.0114		0.1157
pp2021	yes	no	16466	0.4224	0.8284
pp2021	yes	yes	3410	0.0875	0.1716	0.8843
Aggregate totals for all collections
usingno	usingsafe	advertisers	pno	psafe	ptotal
no	no	97011			0.452354
no	yes	2605		0.16153	0.0121469
yes	no	101320	0.882256		0.472447
yes	yes	13522	0.117744	0.83847	0.063052
	total	214458
	usingno	114842
	usingsafe	16127

[truncated: 1 more sheets: moorman+harrison]
